# Supplementary material for: Identification of Blueberry miRNAs and Their Targets Based on High-Throughput Sequencing and Degradome Analyses
Source: Int J Mol Sci. 2018 Mar 26;19(4):983. doi: 10.3390/ijms19040983 (PMC5979386; doi:10.3390/ijms19040983)
Supplement: Supplementary file 1 [file ijms-19-00983-s001.zip]

Archive with 7 entries (6 files):
- ijms-260334-supplementary/
- ijms-260334-supplementary/Figure S1.pdf
- ijms-260334-supplementary/Table S1.xlsx
- ijms-260334-supplementary/Table S2.xlsx
- ijms-260334-supplementary/Table S3.xlsx
- ijms-260334-supplementary/Table S4.xlsx
- ijms-260334-supplementary/Table S5.xlsx
