# Supplementary material for: Identification of Blueberry miRNAs and Their Targets Based on High-Throughput Sequencing and Degradome Analyses
Source: Int J Mol Sci. 2018 Mar 26;19(4):983. doi: 10.3390/ijms19040983 (PMC5979386; doi:10.3390/ijms19040983)
Supplement: Supplementary file 1 [file ijms-19-00983-s001.zip › ijms-260334-supplementary/Table S1.xlsx]

## Sheet: Table S1
Table S1. Summary of the reads obtained for Vacciniumashei flowers, young fruits, and ripe fruits.
	Flowers	Young fruits	Ripe fruits
Raw reads	12124316	12217964	11210531
Adaptor sequence, insert, and <18bp removed	29705	43886	156903
rRNA, snRNA, snoRNA, tRNA removed	150208	106335	215158
Clean reads	11944403	12067743	10838470
Unique reads	6566926	6983160	6049724
