# Supplementary material for: Identification of Blueberry miRNAs and Their Targets Based on High-Throughput Sequencing and Degradome Analyses
Source: Int J Mol Sci. 2018 Mar 26;19(4):983. doi: 10.3390/ijms19040983 (PMC5979386; doi:10.3390/ijms19040983)
Supplement: Supplementary file 1 [file ijms-19-00983-s001.zip › ijms-260334-supplementary/Table S2.xlsx]

## Sheet: Table S2
Table S2. Known miRNAs identified in V. ashei
ID	miRNA name	Sequence	Length	Family	Comparison with representative miRNA in miRBASE			Expression (RPM)			Different expression analysis
					Name	Sequence	Mismatch	Flower	Young fruit	Ripe fruit	Young_fruit/Flower		Ripe_fruit/Young_fruit
											log2	P value	log2	P value
miRNAs with no mismatch to known miRNAs in miRbase and with an abundance of over 2 RPM in at least 2 tissues
1	vas-miR166a	TCGGACCAGGCTTCATTCC	19	miR166	vvi-miR166a	TCGGACCAGGCTTCATTCC	0	22286.6	15336.4	27933.5
2	vas-miR166g-3p	TCGGACCAGGCTTCATTCCTC	21	miR166	osa-miR166g-3p	TCGGACCAGGCTTCATTCCTC	0	17541.8	11068.9	23259.1			1.07128	0
3	vas-miR535d	TGACGACGAGAGAGAGCACGC	21	miR535	mdm-miR535d	TGACGACGAGAGAGAGCACGC	0	7943.46	7703.17	28344.8			1.87956	0
4	vas-miR157a-5p	TTGACAGAAGATAGAGAGCAC	21	miR157	ath-miR157a-5p	TTGACAGAAGATAGAGAGCAC	0	4489.6	200.02	5358.06	-4.48841	0	4.74353	0
5	vas-miR168a-5p	TCGCTTGGTGCAGGTCGGGAA	21	miR168	ath-miR168a-5p	TCGCTTGGTGCAGGTCGGGAA	0	1444.11	1637.74	2322.31
6	vas-miR167a	TGAAGCTGCCAGCATGATCTGA	22	miR167	ccl-miR167a	TGAAGCTGCCAGCATGATCTGA	0	3002.91	1180.38	369.56	-1.34711	0	-1.67536	0
7	vas-miR164a	TGGAGAAGCAGGGCACGTGCA	21	miR164	ath-miR164a	TGGAGAAGCAGGGCACGTGCA	0	357.76	353.7	331.75
8	vas-miR172a	AGAATCTTGATGATGCTGCAT	21	miR172	ath-miR172a	AGAATCTTGATGATGCTGCAT	0	213.32	259.24	326.86
9	vas-miR390a-5p	AAGCTCAGGAGGGATAGCGCC	21	miR390	ath-miR390a-5p	AAGCTCAGGAGGGATAGCGCC	0	563.47	7.23	4.34	-6.28451	0
10	vas-miR168a-3p	CCCGCCTTGCATCAACTGAAT	21	miR168	ath-miR168a-3p	CCCGCCTTGCATCAACTGAAT	0	65.73	78.28	99.79
11	vas-miR159a	TTTGGATTGAAGGGAGCTCTA	21	miR159	ath-miR159a	TTTGGATTGAAGGGAGCTCTA	0	49.53	63.41	23.61			-1.42526	4.09381e-49
12	vas-miR165a-3p	TCGGACCAGGCTTCATCCCCC	21	miR166	ath-miR165a-3p	TCGGACCAGGCTTCATCCCCC	0	35.47	49.94	39.35
13	vas-miR397a	TCATTGAGTGCAGCGTTGATG	21	miR397	ath-miR397a	TCATTGAGTGCAGCGTTGATG	0	35.3	1.89	40.44	-4.22395	2.33882e-98	4.41983	1.65115e-112
14	vas-miR171b	TGATTGAGCCGTGCCAATATC	21	miR171	osa-miR171b	TGATTGAGCCGTGCCAATATC	0	28.44	23.9	9.14			-1.38736	8.67019e-19
15	vas-miR845	TGCTCTGATACCAATTGTTGG	21	miR845	bdi-miR845	TGCTCTGATACCAATTGTTGG	0	13.06	29.41	18	1.17058	9.82556e-19
16	vas-miR162a-3p	TCGATAAACCTCTGCATCCAG	21	miR162	ath-miR162a-3p	TCGATAAACCTCTGCATCCAG	0	10.17	16.76	14.11
17	vas-miR160a-5p	TGCCTGGCTCCCTGTATGCCA	21	miR160	ath-miR160a-5p	TGCCTGGCTCCCTGTATGCCA	0	19.43	5.42	0	-1.84156	7.87126e-24	-9.08252	3.18291e-19
18	vas-miR171a-3p	TGATTGAGCCGCGCCAATATC	21	miR171	ath-miR171a-3p	TGATTGAGCCGCGCCAATATC	0	10.75	3.45	0	-1.63948	5.62135e-12	-8.43045	1.72389e-12
19	vas-miR393a-3p	ATCATGCTATCCCTTTGGATT	21	miR393	ptc-miR393a-3p	ATCATGCTATCCCTTTGGATT	0	7.77	2.55	0	-1.60985	7.76514e-09	-7.99232	2.10272e-09
20	vas-miR159b-3p	TTTGGATTGAAGGGAGCTCTT	21	miR159	ath-miR159b-3p	TTTGGATTGAAGGGAGCTCTT	0	4.46	5.01	0			-8.96884	8.04776e-18
21	vas-miR319a	TTGGACTGAAGGGAGCTCCCT	21	miR319	ath-miR319a	TTGGACTGAAGGGAGCTCCCT	0	5.62	2.79	0	-1.00945	0.00064493	-8.12557	3.02741e-10
22	vas-miR394a	TTGGCATTCTGTCCACCTCC	20	miR394	ath-miR394a	TTGGCATTCTGTCCACCTCC	0	3.89	3.12	0			-8.28605	2.2845e-11
23	vas-miR169b	CAGCCAAGGATGATTTGCCGG	21	miR169	ghr-miR169b	CAGCCAAGGATGATTTGCCGG	0	54.82	0	40.35	-12.4204	2.96006e-201	11.9783	1.38954e-144
24	vas-miR396a-5p	TTCCACAGCTTTCTTGAACTG	21	miR396	ath-miR396a-5p	TTCCACAGCTTTCTTGAACTG	0	34.48	0	41.52	-11.7515	7.50043e-127	12.0198	8.91972e-149
miRNAs overlapping to known miRNAs at least 16nt and accumulating over 2 RPM in at least 2 tissues
1	vas-miR6149a	CTGCATACGCACCTGAATCGG	21	miR6149	nta-miR6149a	TTGATACGCACCTGAATCGGC	2	2619.93	2811.79	2079.14
2	vas-miR156	TTTGACGACGAGAGAGAGCAC	21	miR156	bgy-miR156	TTTGACAGAAGATAGAGAGCAC	3	1458.83	1141.44	3378.53			1.56554	0
3	vas-miR7754-3p	TTCATCTCGGCAATGAACGGC	21	miR7754	bdi-miR7754-3p	TTCTCTCGGCTAAGGAACTGC	4	478.64	682.19	552.31
4	vas-miR7122a	TTATACAGAGAAAGCACGGTTG	22	miR7122	mdm-miR7122a	TTATACAGAGAAATCACGGTCG	2	609.11	373.5	716.69
5	vas-miR858b	TTCATTGTCTGTTCGGCCTTG	21	miR858	ath-miR858b	TTCGTTGTCTGTTCGACCTTG	2	140.23	217.02	1017.67			2.22939	0
6	vas-miR4403	ACGGACACGGAAACGGACACGGAC	24	miR4403	gma-miR4403	ACGGACACCGAACACGACACGGAC	3	245.98	470.59	449.81
7	vas-miR8175	CGTTCCCCGGCAACGGCGCCA	21	miR8175	ath-miR8175	GATCCCCGGCAACGGCGCCA	1	823.01	63.91	193.24	-3.68688	0	1.59636	4.73724e-175
8	vas-miR5502	GGATACGGATACGGACACGGATAC	24	miR5502	osa-miR5502	TACGGATACGGATACGCGATAC	2	270.7	419.25	346.85
9	vas-miR5205b	CTATAAAATTGGGACGGAGGGAGT	24	miR5205	mtr-miR5205b	CTTATAATTAGGGACGGAGGGAGT	4	291.7	318.46	317.54
10	vas-miR894	GTTTCACGTCGGGTTCACCA	20	miR894	ppt-miR894	CGTTTCACGTCGGGTTCACC	0	277.48	186.79	411.18			1.13834	8.92024e-221
11	vas-miR1520n	TCAACTCAGAACTGGTACGGACA	23	miR1520	gma-miR1520n	TCAATCAGAACATGACACGTGACA	4	302.28	163.71	385.12			1.23419	3.91216e-235
12	vas-miR7984c-5p	AGGAACCAAACTTTATGGAACGGA	24	miR7984	stu-miR7984c-5p	ACGATACCAAACTTTATGAAGGAC	4	280.29	251.27	246.71
13	vas-miR2199	TGATAACTCGACGGATCGC	19	miR2199	mtr-miR2199	TGATACACTAGCACGGATCAC	4	146.68	216.03	266.61
14	vas-miR1436	CAAACTTTATGGGACGGAGGGAGT	24	miR1436	hvu-miR1436	ACATTATGGGACGGAGGGAGT	1	208.11	184.24	191.97
15	vas-miR812v	AGTGGATCACTTAAAAAGGGACGG	24	miR812	osa-miR812v	ATGGCTGCACTTAAAATGGGACGG	4	157.76	217.68	194.14
16	vas-miR5077	TTCACGTCGGGTTCACCA	18	miR5077	osa-miR5077	GTTCGCGTCGGGTTCACCA	1	47.29	74.34	168.09			1.17705	2.34383e-96
17	vas-miR5175a	CAAGCAATTTGGAACGGAGGGAGT	24	miR5175	bdi-miR5175a	AAGAATTTAGGAACGGAGGGA	2	79.46	88.8	108.2
18	vas-miR5139	AACCTGGCTCTGATACCA	18	miR5139	rgl-miR5139	AAACCTGGCTCTGATACCA	0	66.56	106.54	83.68
19	vas-miR5174c-3p	CAAACTTTGCGGGACGGAGGGAG	23	miR5174	bdi-miR5174c-3p	CAATTTTGCGTGGAACTGAGGGAG	5	91.94	81.98	81.33
20	vas-miR408b-5p	ACGGGGACGAGGCAGAGCATG	21	miR408	stu-miR408b-5p	ACGGGGACGAGACAGAGCATG	1	68.05	14.87	156.24	-2.19435	1.92184e-99	3.39349	0
21	vas-miR5206a	AGGGATCCTGTAGTGTGGTGTCAC	24	miR5206	mtr-miR5206a	ATGGGATCCTGTTGGTGGGTTAC	5	67.72	81.57	84.77
22	vas-miR5813	ACAGCAGGACGGTGGTCATGGA	22	miR5813	osa-miR5813	AAGCAGCGACTCTGGTCATGGA	4	55.23	64.65	94.63
23	vas-miR7726a-5p	GATGGTGGTCGGACGTGGCGGTG	23	miR7726	bdi-miR7726a-5p	TGATGATGGTACGGACGTCGCGGT	3	63.83	77.54	43.52
24	vas-miR5049c	AGGGACACTTATTTTGGAACGGAG	24	miR5049	hvu-miR5049c	AGACAATTATTTTGGGACGGAGG	3	46.47	69.66	58.08
25	vas-miR7532a	GAAGTGATCCTCCTGGTCGTTGGT	24	miR7532	lja-miR7532a	GAAGCTGCCTCTGGTCGTGGT	5	7.44	6	152.98			4.67314	0
26	vas-miR8758	TGGACTTCGTTGAAGATGAAGGTC	24	miR8758	gra-miR8758	TGGGCTTCTTGCAAGATGAAGGTA	4	4.88	76.8	83.86	3.97673	1.04012e-202
27	vas-miR5181-3p	CACTTATTTTGGAACGGAGGGAGT	24	miR5181	ata-miR5181-3p	CACTTATTTTGGACCGGAGGG	1	51.84	53.97	50.57
28	vas-miR897	TATGCAATGGCAAACTCAGCAA	22	miR897	ppt-miR897	TGATCAAGTGGAAACTCAGCAAA	4	20.01	40.82	73.91	1.02879	6.49303e-21
29	vas-miR2916	TGGGGGCTCGAAGACGATCAG	21	miR2916	peu-miR2916	TGGGGACTCGAAGACGATCATAT	2	57.46	52.08	20.45			-1.34887	1.60644e-37
30	vas-miR165a-5p	GGAATGCTGTCTGGTTCGAGG	21	miR166	ath-miR165a-5p	GGAATGTTGTCTGGATCGAGG	2	26.38	33.6	62.78
31	vas-miR5217	GTTGCATTGTTGAACGGTCCGGAT	24	miR5217	mtr-miR5217	AGGTCATTTTGAACGGTCGGAT	6	12.73	65.71	14.02	2.36763	3.87984e-105	-2.22844	1.70155e-92
32	vas-miR5265	TAGTGATGCTGAGGAATGGTTA	22	miR5265	mtr-miR5265	AAGTGATGTTGGAATGGTTA	4	17.36	8.87	64.59			2.86419	1.05833e-123
33	vas-miR6300	GTCGTTGTAGTATAGTGGT	19	miR6300	gma-miR6300	GTCGTTGTAGTATAGTGG	0	45.39	13.31	30.49	-1.77026	8.71971e-51	1.19604	2.74568e-19
34	vas-miR5059	TTCGTGCCTGGGCAGCACCACCA	23	miR5059	bdi-miR5059	CGGCCTGGGCAGCACCACCA	1	24.72	8.13	40.53	-1.6041	6.6425e-25	2.3173	7.74629e-62
35	vas-miR3954	TAGGACAGAGAATCCCGGCCA	21	miR3954	csi-miR3954	TGGACAGAGAAATCACGGTCA	4	9.34	9.12	53.29			2.54701	3.91748e-90
36	vas-miR6171	TGTGGATTGACGAAGGCTGTT	21	miR6171	hbr-miR6171	ATGTGGATTGCTGAAGGCTTT	3	21.91	8.87	24.61	-1.30441	9.87437e-17	1.47187	2.84245e-21
37	vas-miR6478	CCGACTTTAGCTCAGTTGGTAG	22	miR6478	ptc-miR6478	CCGACCTTAGCTCAGTTGGTG	2	15.79	12.98	23.7
38	vas-miR5225b	TCGCAGGAAGATGGAGGCCTTC	22	miR5225	mtr-miR5225b	TCGCAGGAGAGATGACACCTTC	4	28.77	16.18	3.35			-2.27331	1.6031e-24
39	vas-miR403-3p	TTAGATTCACGCACAAACTCTG	22	miR403	ath-miR403-3p	TTAGATTCACGCACAAACTCG	1	5.04	4.6	35.28			2.93928	3.58266e-70
40	vas-miR437b	ATGTTAGAACAAGATTGACAT	21	miR437	ssp-miR437b	AAAGTTAGACAAGTTTGACAT	3	5.54	13.06	24.7	1.23733	8.03719e-10
41	vas-miR5298a	GGGATATGTATATGAGAGAAGAAG	24	miR5298	mtr-miR5298a	TGGATATGATATGAAGATGAAGAA	4	16.54	1.07	18.46	-3.95292	9.5702e-45	4.11134	1.03161e-49
42	vas-miR7717b-3p	AACTTATTTTTAAGGACCGAGGAC	24	miR7717	bdi-miR7717b-3p	AACTATTTTTAAGTTGACCGAGAA	4	7.69	16.84	11.04	1.13087	8.07921e-11
43	vas-miR4385	AATGTCGACGTAGAAAGGATTGGT	24	miR4385	gma-miR4385	AATCGATGTAGAAAAGTGATTGGT	5	8.02	11.91	8.32
44	vas-miR6253	GAGGACAGCTGCGAGCATTGGGTT	24	miR6253	osa-miR6253	GAGGAAAGTGGGCAGTTGGGTT	6	7.28	6.24	14.02			1.16748	2.4217e-09
45	vas-miR4243	TGAAATTATGAGATTTGTTCG	21	miR4243	aly-miR4243	TGAAATTATAGATTTCGTACA	4	7.69	14.46	3.44			-2.0722	8.0107e-20
46	vas-miR8155	CGTAACCTGGCTCTGATACCA	21	miR8155	cpa-miR8155	TAACCTGGCTCTGATACCA	0	2.4	1.72	17.82			3.36901	4.05649e-41
47	vas-miR6184	ACGGGTCGGATGTGGACACGGCCT	24	miR6184	hvu-miR6184	CGGCGTCGGATCTGGCCGGCCT	5	6.2	9.12	6.06
48	vas-miR5292a	AGCAGATGCAGTAGCACAAAGAGC	24	miR5292	mtr-miR5292a	ATTCAGATGATAGCAACAAAGAGC	5	4.96	9.45	5.61
49	vas-miR3522a	TTGAACAAATGTAGCAGCTGA	21	miR3522	gso-miR3522a	TGAGACCAAATGAGCAGCTGA	3	8.52	3.61	7.42	-1.23653	7.25273e-07	1.03743	8.24447e-05
50	vas-miR8706a	AGATTTTAGGTAGATTTTATGAAA	24	miR8706	gra-miR8706a	AGTTTTAGGATTGATTTGATGAAA	3	6.28	7.15	4.89
51	vas-miR9668-5p	CCAATGACAGTGTTTCTCGGA	21	miR9668	tae-miR9668-5p	CCAATGACAAGTATTTTCGGA	3	5.37	7.47	1.63			-2.1986	1.21753e-11
52	vas-miR6252	ATCCGGTTGTAGAAGAGAGGGTTT	24	miR6252	osa-miR6252	ATTCGTTGTATTAAGAGAGGGTT	4	3.31	4.52	4.43
53	vas-miR7782-3p	ACCTGCTCTGATACCAATTGTGA	23	miR7782	bdi-miR7782-3p	ACCTGCTCTGATACCATGTTGTGA	2	4.55	4.19	3.17
54	vas-miR5260	TTTGTTTAGTATGTTGACTGGCTT	24	miR5260	mtr-miR5260	TTTGTATTGTTGACATGGCTT	3	3.31	4.52	3.8
55	vas-miR2118	TTACCGACTCCACCCATACCTA	22	miR2118	mtr-miR2118	TTACCGATTCCACCCATTCCTA	2	2.48	2.3	6.24			1.44044	2.93943e-06
56	vas-miR1023a-3p	GAGAGAATTGGTAGAGATGTGCGT	24	miR1023	ppt-miR1023a-3p	AGAGAATTGGAGAGAGTGCAT	3	3.72	2.55	4.7
57	vas-miR4376-5p	ACGCAGGAGAGATGATGCCGT	21	miR4376	gma-miR4376-5p	TACGCAGGAGAGATGACGCTGT	2	3.64	3.53	1.99
58	vas-miR7834	TAATAAAATCAAGGACATTAT	21	miR7834	ptc-miR7834	TAATAAAATCTCGACTATTAT	4	2.32	2.14	3.8
59	vas-miR7783-3p	CCGCTCTGATACCATGTGGAAA	22	miR7783	bdi-miR7783-3p	AGCTCTGATACCATGTGGATGAGA	3	327.58	336.29	0			-15.0374	0
60	vas-miR1856	TATGCTCGTAAGACGGATCGT	21	miR1856	osa-miR1856	TATGCGTAAGACGGATTCGTA	3	95.5	165.35	0			-14.0132	0
61	vas-miR4406	ATTGATTTCTGAGATGAACGGTT	23	miR4406	gma-miR4406	ATTGATTCTGAGAGAACCGGTGTA	4	35.14	43.7	0			-12.0934	5.716e-150
62	vas-miR529a	ACGAAGATAGAGAGCCGGCCC	21	miR529	ppt-miR529a	CGAAGAGAGAGAGCACAGCCC	3	45.56	3.45	0	-3.72302	3.18576e-115	-8.43045	1.72389e-12
63	vas-miR160a-3p	GCGTATGAGGAGCCATGCATG	21	miR160	bra-miR160a-3p	GCGTATGAGGAGCCATGCATA	1	29.19	6.08	0	-2.26352	2.85726e-45	-9.24757	1.81243e-21
64	vas-miR1312	TTTGGCAGAGAAAATGGCTCA	21	miR1312	pta-miR1312	TTTGGAGAGAAAATGGCGACAT	3	17.2	12.98	0			-10.3419	4.90187e-45
65	vas-miR1863	GTATGCTCTGATACCATGTTAGAA	24	miR1863	pab-miR1863	AGCTCTGATACCATGTTAGATT	2	6.53	15.28	0	1.22594	4.11684e-11	-10.5773	6.8296e-53
66	vas-miR5783	GACGAACGACGGCGACGGACGCAC	24	miR5783	gma-miR5783	GACGACGACGGGGAGGACGCGC	3	5.95	9.2	0			-9.84547	3.94996e-32
67	vas-miR169f-3p	GGCAGTCTCCTTGGCTAACT	20	miR169	ata-miR169f-3p	GGCAAGTCCGTCCTTGGCTACA	4	10.58	2.22	0	-2.25457	2.71448e-17	-7.79299	2.78653e-08
68	vas-miR5659	TCGATGAGATCTTTGGAACGGTGC	24	miR5659	ath-miR5659	CGATGAAGGTCTTTGGAACGGTA	3	4.96	4.11	0			-8.68198	9.8163e-15
69	vas-miR536	ATCTGTGTCGAAGCTGTGTGCATA	24	miR536	smo-miR536	TCGTGTCAAGCTGTGTGCATC	3	2.56	3.78	0			-8.56167	1.30085e-13
70	vas-miR7815	CTACTTCAAAGGAATGTGGGA	21	miR7815	ptc-miR7815	CTCTTCAAATAAATCGTGGGA	4	2.15	2.46	0			-7.94503	4.01192e-09
71	vas-miR415	ATCAGGCAGAAAAAAGAACAT	21	miR415	ath-miR415	AACAGAGCAGAAACAGAACAT	4	32.99	0	45.32	-11.6878	2.08576e-121	12.1461	2.54267e-162
72	vas-miR8786a	TGTTTGGTGATGTGGCAGAAGT	22	miR8786	gra-miR8786a	TTTTAGTGATGTGGCAGAAAGATG	4	20.51	0	38.45	-11.0018	9.76971e-76	11.9087	8.23003e-138
73	vas-miR8634	TTGGAACTTGAGGATGGAAAG	21	miR8634	gra-miR8634	TTGGTATGGAGGATGGAAAAG	4	14.22	0	39.26	-10.4738	9.47146e-53	11.939	1.03012e-140
74	vas-miR3627-5p	ATGTCGCAGGAGAGATGGCACT	22	miR3627	vvi-miR3627-5p	TTGTCGCAGGAGAGACGGCACT	2	7.69	0	41.89	-9.58673	7.41849e-29	12.0323	4.57452e-150
75	vas-miR5072	CGTTCCCCAGCAGAGTCGCCA	21	miR5072	osa-miR5072	CGATTCCCCAGCGGAGTCGCCA	3	19.02	0	16.83	-10.8931	2.71682e-70	10.7166	9.84587e-61
76	vas-miR4414b	TGTGAATGATGCGGGAGACGAA	22	miR4414	mtr-miR4414b	TGTGAATGATGCGGGAGCTAA	2	3.22	0	29.94	-8.33298	1.59534e-12	11.5481	1.70036e-107
77	vas-miR5016	TTTTGTGGAGCCCTTCGGAAA	21	miR5016	ath-miR5016	TTCTTGTGGATTCCTTGGAAA	4	7.36	0	20.45	-9.52329	1.20263e-27	10.9976	1.23935e-73
78	vas-miR5021	TGAAGGAAGAAGAAGAAGTTAA	22	miR5021	ath-miR5021	TGAGAAGAAGAAGAAGAAAA	4	6.28	0	16.37	-9.29549	1.02811e-23	10.6773	4.03424e-59
79	vas-miR5561-5p	ATTTGGAGCAGATTTAGACAA	21	miR5561	mtr-miR5561-5p	CATTTGGAGAGACATAGACAA	3	12.48	0	10.13	-10.286	2.12794e-46	9.98476	7.21711e-37
80	vas-miR393b-5p	TCCAAAGGGATCGCATTGATTT	22	miR393	osa-miR393b-5p	TCCAAAGGGATCGCATTGATCT	1	6.2	0	15.83	-9.27638	2.06298e-23	10.6286	3.47352e-57
81	vas-miR1440b	TTTGTAGGGAGTGGTATTTAG	21	miR1440	osa-miR1440b	TTTAGGAGAGTGGTATTTGAG	4	5.29	0	15.65	-9.04756	4.38019e-20	10.612	1.53382e-56
82	vas-miR5653	TGGGTTGGGTTTGAGTGGGTTGGC	24	miR5653	ath-miR5653	TGGGTTGAGTTGAGTTGAGTTGGC	4	9.59	0	10.86	-9.90554	8.20094e-36	10.0843	1.89824e-39
83	vas-miR5179	TTTTGATCAGAGACACGCGCAA	22	miR5179	bdi-miR5179	TTTTGCTCAAGACCGCGCAAC	3	11.58	0	5.34	-10.1768	4.51812e-43	9.06005	8.93185e-20
84	vas-miR5258	TCAATGAACAAAGAAGATCCT	21	miR5258	mtr-miR5258	TCAAGTGACAAGGAAGATCTT	4	7.36	0	8.32	-9.52329	1.20263e-27	9.70098	2.0342e-30
85	vas-miR5721	AAGAGAATGAGAAGTAGAAATGGA	24	miR5721	bra-miR5721	AAAAATGGAGTGAGAAATGGA	5	8.02	0	7.33	-9.64748	4.57612e-30	9.51726	7.17644e-27
86	vas-miR1171	GGAGTTGGAGTTGAGTGGAGGTGG	24	miR1171	cre-miR1171	TGGAGTGGAGTGGAGTGGAGTGG	3	8.76	0	4.79	-9.77548	8.67777e-33	8.90533	7.69042e-18
87	vas-miR5801	ACCAAATGTGTTCTGATCGTGTGG	24	miR5801	osa-miR5801	ACCAAATCGTTTTCGATCGTTGGA	4	6.2	0	6.42	-9.27638	2.06298e-23	9.32715	1.20482e-23
88	vas-miR419	TTATGAATGATTAGAGGATGTG	22	miR419	ath-miR419	TTATGAATGCTGAGGATGTTG	5	4.63	0	6.79	-8.85493	1.15114e-17	9.40623	6.17899e-25
89	vas-miR398a-5p	AGGGAGTGGCATTGTGTAACCA	22	miR398	ath-miR398a-5p	AAGGAGTGGCATGTGAACACA	4	0	114.34	445.1	13.4811	0	1.96079	0
90	vas-miR6189	AGGTGGTGCTGTGGTGACGGTCT	23	miR6189	hvu-miR6189	AGGTGATGCTGTGGTGATCT	4	0	257.43	112.36	14.6519	0	-1.19605	2.3301e-148
91	vas-miR530a	TGCATTTGCACCTGCACCTGC	21	miR530	bdi-miR530a	TGCATTTGCACCTGCACCTAC	1	0	21.27	34.29	11.0549	2.52562e-78
92	vas-miR8660	AGAAAGATTAAATGGATTGGCTAT	24	miR8660	gra-miR8660	ACGAAAAATTAAATGGAGGGCTA	4	0	14.05	20.26	10.456	5.86232e-52
93	vas-miR950a	TAGTGTCGATCGGTGGTTTAT	21	miR950	pta-miR950a	TCAGGTCCTCGGTGGTTTAT	5	0	9.04	20.99	9.81948	1.10737e-33	1.21591	4.53585e-14
94	vas-miR2083-3p	AGATGTAAGAACGGTGCAAGAAGA	24	miR2083	ppt-miR2083-3p	AGATTGACGAGTGCAAGAAGA	5	0	17.5	11.58	10.7728	1.52911e-64
95	vas-miR9679-5p	CTAGAACCAGAAGCAGTAGTCTC	23	miR9679	tae-miR9679-5p	CAGAACCAGAATGAGTAGCTC	4	0	13.06	14.11	10.351	2.30883e-48
96	vas-miR6250	GACGGGATAGATCGACGGCGACAG	24	miR6250	osa-miR6250	GGGGATAGATCGACGCGTCAAG	5	0	12.49	10.31	10.286	2.88844e-46
97	vas-miR1134	CGGCATCACAACAAGAACGAAGA	23	miR1134	far-miR1134	CGACAACAACAACAAGAAGAAGAG	4	0	12.24	6.79	10.2573	2.2882e-45
98	vas-miR1526	CCGGAAGAGGAATGTTAAGGGCAA	24	miR1526	gma-miR1526	CCGGAAGAGGAAAATTAAGCAA	4	0	5.34	6.88	9.06048	3.36321e-20
99	vas-miR7497	CGTGTGGACTGTCATATGTGGTTT	24	miR7497	ghr-miR7497	ACATGTGGACTGTCATATGGGTT	2	0	7.06	5.07	9.46438	1.71767e-26
100	vas-miR395p-3p	TGAAGAATGTTGGAGGAAGCTC	22	miR395	zma-miR395p-3p	GTGAAGTGTTTGGGGGAACTC	5	0	2.96	6.6	8.20804	1.6423e-11	1.1592	4.84735e-05
101	vas-miR5751	TTGATTTGATTGATGGATTATT	22	miR5751	mtr-miR5751	TTGATTTGATCAGATGGTTTT	4	0	3.78	5.61	8.56167	1.6571e-14
102	vas-miR2275b-5p	AGAGTGGAGTAGAAAACAAAGGCA	24	miR2275	ata-miR2275b-5p	AGAGTTGGAGGAAAACAAACA	5	0	3.45	3.53	8.43045	2.61692e-13
103	vas-miR7510b	AAGATGCATGATCTAAGACGGCGT	24	miR7510	ghr-miR7510b	AAGAACATGATCTTTAGCGGCGT	5	0	2.71	3.89	8.08252	1.30101e-10
