# Supplementary material for: Identification of Blueberry miRNAs and Their Targets Based on High-Throughput Sequencing and Degradome Analyses
Source: Int J Mol Sci. 2018 Mar 26;19(4):983. doi: 10.3390/ijms19040983 (PMC5979386; doi:10.3390/ijms19040983)
Supplement: Supplementary file 1 [file ijms-19-00983-s001.zip › ijms-260334-supplementary/Table S3.xlsx]

## Sheet: Table S3
Table S3. Novel miRNAs and their pre-miRNAs identified in V. ashei
ID	miRNA name	Sequence	Length	Expression (RPM)			Different expression analysis				Pre-miRNA seqeunce	Folding energy	Unigene position			miRNA* name	miRNA* Sequence	miRNA* Length	miRNA* Expression (RPM)
				Flowers	Young fruits	Ripe fruits	Young_fruit/Flower		Ripe_fruit/Young_fruit				Start	End	Strand				Flowers	Young fruits	Ripe fruits
							log2	P value	log2	P value
1	vas-miR-25	CCGGCGTCGTCATTGCACCAC	21	266.4	667.89	1181.69	1.32603	0			ATGGTTGTTAGTGGTGCAATGAGGGACGCCGAGCAGGGCTCCGGCTGGAGCAGGGCCCGGCGTCGTCATTGCACCACCGACAACAAT	-57.2	35	121	+
2	vas-miR-14	GTGCTCCCTATCGTCGTCATA	21	470.21	969.35	559.27	1.04372	0			GAGGCATGATTGCTTGACGACGAGAGAGAGCACGCTAGTCAACATCCATGAACACGACATGATTGTCTACAAGCGTGCTCCCTATCGTCGTCATATAATATGCTT	-50.2	92	196	-
3	vas-miR-35	GTGCTTTCTATCGTCGTCATA	21	69.62	178.41	679.23	1.35768	3.2558e-132	1.9287	0	ACAGTATTGTCTGACGACGAGAGAGAGCACGCTAGTTTGCACTCATGCTTGGGGCACGGTTGTGTACAAGCGTGCTTTCTATCGTCGTCATACGATTTGCTG	-52.8	319	420	+
4	vas-miR-20	TTACACACTTGAATCGGCAGA	21	278.64	168.31	169.18					GGAGTTGCTCTTACACACTTGAATCGGCAGAGAGAGAGAGAGGAATGATGTGACATGACAACTACCACTTTCTCTGACTCTCACTCTGCCGATTTAGGTTTGTATGCAGGTTA	-50.3	167	279	-	vas-miR-20*	TGCCGATTTAGGTTTGTATGC	21	0.25	0.49	0
5	vas-miR-46	TCTGTGAGTATAGGATGAAGA	21	148.5	122.97	248.33					CTACGTCCAGATCTTCATCCTATACTCACAGGGGACAGCACCAGCGCCTCTCCCTGTGAGTATAGGATGAAACAGCACCTCTGTGAGTATAGGATGAAGATGTGTACGTA	-57.9	808	917	-
6	vas-miR-45	GCTTTCTATCGTCGTCATGC	20	54.24	114.59	125.21	1.07905	4.23836e-60			GTAAAAGCGTGCTTTCTATCGTCGTCATGCAATTTGCAGGTCAACGCAAGCTCGATTCCTCATTTTGCTTGTTGCATGTTTACCAGTGTGTGATGTAACTCATCTCCACGGTCTAAGTGCAGCTCCTGAAGCTTTGAGACAGTATTGTCTGACGATGAGAGAGAGCACGCTA	-69	129	300	+
7	vas-miR-42	TCAAGTTGATGTTTCTCGTCT	21	44.98	58.81	67.22					AAAGCTCGATTTAATCAAAGACGAGCAACATCAACTCGAATCTCTTGACGAGGAGATATAGTACCTGAGATTCAAGTTGATGTTTCTCGTCTCGGATTAGATGGAGCATTCG	-53.8	41	152	-
8	vas-miR-10	TGGATCTGAACATGGGAAGATTG	23	34.73	18.97	1.45			-3.71244	7.22136e-46	GAAGTCCAATAGTGGATCTGAACATGGGAAGATTGAGCTGCTGATCTATGGATCCCTCAGGCCTTTCCCTTCTTTTAGGGTTTCAATGGATAGGCTTGTGGCTTGCATATGTCTGGAGCTTCATTGCCCTTGTTTGATCCTTTTTTGGATTGA	-59.12	453	605	+	vas-miR-10*	ATTGCCCTTGTTTGATCCTTT	21	2.15	1.48	0.27
9	vas-miR-16	TTGCTAAATAGATCACTTGAA	21	14.97	4.52	26.24	-1.72793	3.00455e-17	2.53784	4.76393e-45	AAGGAAACAATTGCTAAATAGATCACTTGAATGGGAGAAAGGGTTTTCCGAAACATCATTGGTAGGTCGCGGCTTCGTTTTTGGCCCCCCTCCAAAGCCTCCGACTCTGTTTATGAAGAACTATCAGATGATGATGCAGTGGCAATCTCTTGACCTCTTCTCGGTGTTTCGGAAAACCTTTATTTCCATCCAAGTGATCTATTTAGCAATTTTTTTCGT	-96	1403	1621	+	vas-miR-16*	CAAGTGATCTATTTAGCAATT	21	0.17	0.25	0
10	vas-miR-27	AGGTGCAGGTGCTAATGCAGA	21	1.82	7.15	26.96	1.97405	1.92711e-10	1.91553	5.50036e-33	GTGTCTTTTTTGTTTATCTGCATTTGCACCTGCACCTGCACCTTACTTCCTCTCACTAGGGTTTTCTCATATTCTGTTATATATATGCAAATCCCTAGCTAGGTTTTCTGTGGAGAGGTGCAGGTGCTAATGCAGACAAAATGGCA	-56.34	253	398	-
11	vas-miR-3	CAAACCCAAAATCCACTCGAT	21	14.06	5.09	11.58	-1.46463	3.88845e-13			CCCAAGATAGCAAACCCAAAATCCACTCGATTCAAGCGGCAAAAAGAATTCATCAAAACATTCAGCGTACATTCATCAGTTGGTATACCAAACTCCCTGATATCTTTATATAGACAAATGACGATCGAATATTCCTTCATCTTGGAAACAGCAGTTAACAGCTGATTAAAATCGATTACGGAAGGCAGAGGTCGAATTTGGGCCATTTGATGGAATAAACTAAGAGCATCGTCTATCTTCTCAAAACCCGTTTTAGATTTCTCCAACAACAACTTCTGTAGTTGCATGCGATTCATTATTGCAGGAACATCAGGGGGATTAGGGTTTGTAGAAATTTGG	-79.26	1	339	-
12	vas-miR-12	TGGTTATGTGGAGAAACAGCA	21	3.64	1.15	12.94	-1.66151	5.88317e-05	3.49179	3.59409e-31	AGGTTGCAGCTGGTTATGTGGAGAAACAGCAGATCCAGAAGTAGCTGGAGGATGAGGTGGTGTTATGCCTCGAGATATTTGCTGGGGATTTGGAGATTCAGATGGACTTGCACTATGAGGTGGCATAACCTGTTGGACCTGCTGATAGTAGCTCCTGTTCCATGTTTGAATTTGTGGTGAAGTAATCTGCTGCTGGTGTTGCATTAGTTGGTGTTGCTGATATGCTTGTTGCTGTTGCATGGGGTTCTGATCATGCAACTGCATATACTGATGATAGAATTGCTGTTGCTGCTGAGCATTCATTAGCTGCTGCTG	-101.3	675	989	+
13	vas-miR-29	AGGGGCATACCCCAGGGAGGACA	23	3.47	5.09	7.87					ACAATCTAAAAGGGGCATACCCCAGGGAGGACAAAGCAAAAAAATAATGAAAAGAAAAGAAAAATTGAATTCCCCCCCGCACAACCTGCCGGAGTGGGAAAATAGGGAGTCCAGCACAACCCGCTGGAATAGATATGATAAACATAGGTAGCAAAATCTATTACTTTGTGGCTCAAAATAGCCCGATCTATTGCAAGTGTGTTGCACCTTGGTAAGATTTGGTCCACTCCCTGGTGGAAACTCTCTCATGCGTGA	-64.32	19	273	+
14	vas-miR-17	CCAATCAATTGGGGTCGGCTA	21	2.48	7.64	4.61	1.62285	8.79363e-09			CTAGATGTTGGCCTATCTGTGGTCAATTGGGCATGCCAGCAAACACCAATCCAAGGGGCCTATAACCAAATGGAATTGAGCCTCTAAGTCCAATCAATTGGGGTCGGCTAGATGAATCTG	-32.9	162	281	-
15	vas-miR-22	ATTGTGAGAGAATGATCTGTCTT	23	3.31	4.02	2.8					CATATGATATATTGTGAGAGAATGATCTGTCTTGTTTTTTTGGAAAAAGACTGTTTTTTTTGTTAGTAGAACACCCCATGTTAACTATTTAGAATTTAGGAGTTTACTTGGTATTGTAATTTGTTATTTTAGATGCTGTCCTACTGTTTTGTTATCTTCCAAGTGTCTAGTTTTGGACTCTCTGTACGATGATAAGTTAA	-33.4	7	206	-
16	vas-miR-1	TTCTGGATGATGTGGATGATG	21	0.83	1.15	5.34	2.69058	7.73524e-11			AAGTTGTTGTTGAAAATGGAATCAGATGATGTTCGCATTGTTGCAGTATGGGGGATGGGTGGAATTGGTAAGACAACCCTAGTTAAAAAGCTGTATAATCTCATCCAGCATAAGTTTGAAGGGAGCTGTTTTCTTGCAAATATTAGAGAAACTTCGAAGCAACCGAATGGTCTAGTTGTTTTACAAGAGCAACTTCTTTCTGATATACTCAGAACTGGAGCTCATAACTTAAGAAATTTTCATCAAGGAATTGAGGTTATAAAACGGAGAGCTTTCTGTCGTAAGGTTCTTCTTATTCTGGATGATGTGGATGATGTCCAACAATT	-77.1	803	1128	+
17	vas-miR-28	GGGATGTTGTCTGGCTCGATG	21	2.65	2.05	2.53					TGCTTTGAGGGGGATGTTGTCTGGCTCGATGCCACTATAATTGATGATGACCCAAATCCTCATTCAAAGAGATACAAATCTCTGTACATCTCTAGATATAAGTATGTGTATATATATGGGTGATTATGTATGATTTCATCTTTTAGTGTCATCGGACCAGGCTTCATTCCCCCCAATCGG	-62	207	386	+
18	vas-miR-11	TGAGTATAGGATGAAGATGTG	21	2.98	0.99	2.99	-1.5944	0.000431568	1.5987	0.000516231	AACAGCTTTGTGAGTATAGGATGAAGATGTGCAGGGAGTATAACTTCTTCTATGCAGATGCAGAGAGTGGA	-22.4	797	867	+
19	vas-miR-13	AGACTTTTGGTCCGGACACA	20	0.91	3.86	2.08	2.08572	1.40359e-06			TGGATAAAACTGTGAACCGAACCGTGAGTTATGAATTGGTTCAAAACCAAACCGTAGACTTTTGGTCCGGACACATATTTCGTTT	-22.3	3	87	+
20	vas-miR-21	AATTGATTGGGACATAAGGCT	21	1.24	0.9	3.08			1.76725	0.000153817	CACTGCAGCGGAATTGTTATGTGTCGATCAGAGGTTTGGCATCCTTCTCCCCCAACTTTTACTACCATTTTGGCTCCTGCTACTTTGATTGTTATTTATTTAAAAATATATATACTTGTTGGCCTAAATGCGGAGTTCTTATAAGATATGGACATGGAGGCTCACCTGCTGTGTGGCTTTGACTTACCCTCCTAACCACAACCTTTAGAATTGCCGTTGTCGTTGCTGTATTATGGTATAAGTTGTCTTTTACTCGGAGCAGAATTCAAAGGCATCTAACTAGTGCTTGTAAGAATTTTCCTTTTCAGTTCTTTTAAGTTATTGCCGACCAAAATTGATTGGGACATAAGGCTCGGTTTAGTT	-84.5	414	776	+
21	vas-miR-32	TAAATGAACGACGAGAGGCGG	21	126.83	76.64	0			-12.9038	1.77184e-262	TCTCTCCCCCCTCTCTCGCCGTTGATTTATCAGCAGCTCTCACGTCGGCTGCTGGCTGATAAATGAACGACGAGAGGCGGCGGAAGAGAG	-47.2	115	204	+
22	vas-miR-24	CGTTACTCGGATGAACGGTTC	21	1.49	9.86	0	2.72748	8.73942e-20	-9.945	2.24921e-34	CTGGACCATCCGTTACTCGGATGAACGGTTCAGATTTCACCTCGGCACGTTTGCAAGAGGAAATCTGGACCATCCGTTCGAGCAACGAATGGCCCAT	-46.5	444	540	+
23	vas-miR-31	CTGAACGCCTCTAAGTCAGAA	21	2.89	4.35	0			-8.76603	1.41331e-15	TGGATAATGGCTGAACGCCTCTAAGTCAGAATCCATGCCAGAACGCGGTGATAGCACCCGCACGTATAGACGGACAAGAATAGGCTTCGGCTTAGTGTCTCAGCAGGCGATTCCTCCGCGGTCCT	-38.5	44	168	+
24	vas-miR-43	GTGCTCTCTTTCGTTGTCATA	21	1.16	3.61	0	1.64266	7.24492e-05	-8.49753	4.73554e-13	TCAAGAAAAAGTTCTAGTGAATTTGGCTTGGAGCTACTGACAAAGAGAGAGAGCACGCTAGTTGACATTTCATGCATAGGACATGATTTTTTACAAGCGTGCTCTCTTTCGTTGTCATAGATTTTCTTG	-52.32	1439	1567	-
25	vas-miR-18	CGAATACAAGTCGGGAGTTGA	21	1.32	3.29	0	1.3125	0.00137578	-8.36006	6.27553e-12	TTAAACTTGCTCAATTTTGGGAAGTGTATTGCTATCTCACTTACAAGCAAAAGTTGCAAACCACAATTTTAATCTCCCTTCTGTCTTTGGAATAACTAACTCGAATACAAGTCGGGAGTTGAACACCGTACC	-23.7	6	137	+
26	vas-miR-2	CTCGATTTGAGGCGGGTTCTG	21	1.07	1.07	0	-6.74806	0.000225978			ACTGCTTCAGAACCCCGCACACAGAGAGAGAGACCAGCTCGATTTGAGGCGGGTTCTGATCGCGTAGA	-27.8	20	87	-
27	vas-miR-8	TTTGGAAGTTGTGGAAGAGAAGA	23	0.83	0.82	0					CAATACTATTTTTGGAAGTTGTGGAAGAGAAGATAAAAGAGAAGAGAAAATAAAGAAGTAGAAATGGAAAAGAAATGGGAAGGAAACCTTTTTTTCTTTTTTTCTTTTGTCTGGTTTGTGAAAGATTAGAGAAGAATTTGCACTCATGGAAGAGAGAAGAGAAAAAAAGTAGTTAATTTTCTCTTCCTTTTTCTTTCTCCTTTTGTTTGGAAACCAAACAAACGAGAGGAAAATTTCTTAATTTTTTCTTCTTTTCCTCTTCTTTTCTCAACTTCGAAACATGGCTTAG	-103.03	1858	2146	-
28	vas-miR-30	TTGGATCTTGGGATGGACGGT	21	6.45	0	13.57	-9.33298	2.55347e-24	10.4062	4.0115e-49	GCAAATCTCCGTCGTCCATCTCGAAATTCAATGACTCAGAACCCGTGCACAGTTTTTTTTTTTTTTTTTACATCTGCAGCGCATTTAAGGAGGAGAGGGAGAGAGTGCACGGTTCCGAGCCGTTGGATCTTGGGATGGACGGTAGCGATTTAC	-68.4	62	214	-
29	vas-miR-39	ATCGCGTTTGATAGATCGTGCT	22	7.03	0	6.79	-9.45695	1.94962e-26	9.40623	6.17899e-25	AGAGGGCAGAATCGCGTTTGATAGATCGTGCTTGGAATCTTTGAATCACACAATTTGGTTCTGAGGGCCAAACTATTTGCGTGCTTCGTACGGTCTATCCCACGCTAATCTGCAAACTCC	-45.1	6604	6723	-	vas-miR-39*	TACGGTCTATCCCACGCTAATC	22	0.25	0	0.09
30	vas-miR-41	TACAAAGAACTACAAGAAGATG	22	1.41	0	3.08	-7.13504	7.19202e-06	8.26486	1.03152e-11	CGACTCTGTATACAAAGAACTACAAGAAGATGATGCATGATTGCCACTGCATCATCTTCTTGTAGTTCTTTGTATACAGAGTCGG	-64.7	454	538	+
31	vas-miR-23	CAAAACATATTTGGACGGCTC	21	0.58	0	0.72					CAACGCATCTGAGTCGTCCAAACATATTTTGGACGTCCCAGATTTAAAAGTGGCACTATTATAAATTTTGGGGGCAAATTTGCCCTAGCAAATCTAGGCCGTCCAAAACATATTTGGACGGCTCCGATGTGGCT	-60	51	184	+
32	vas-miR-62	AGAGACAGGGGACCTGATGGCTA	23	0	1.31	0.63	7.03815	1.61308e-05			TAAATGTAACAGAGACAGGGGACCTGATGGCTAAAAGGTGAGTCACCGGGGTCCTACGTTAACTAAACACGTTTAT	-20.3	717	792	+
33	vas-miR-55	ATGCAGAAACGACAACTCACG	21	0	0.74	1					TTGATATACCGTGTGAGTTGTCTTTTAATGCATTGGTGGAACGGACCTCACATGTCATGTTTTCTTGGCAATGCAGAAACGACAACTCACGTAGTATTCTA	-36	776	876	+
34	vas-miR-9	TGGATCTGAACATGGGAAGATT	22	34.73	0	0	-11.7618	9.28373e-128			AGCTCCTTGAAGTCCAATAGTGGATCTGAACATGGGAAGATTGAGCTGCTGATCTATGGATCCCTCAGGCCTATCCCTTCTTTTAGGGTTTCAATGGATAGGCTTGTGGCTTGCATATGTCTGGAGCTTCATTGCCCTTGTTTGATCCTTTTTTGGATTGAAGGGAGCTCT	-76.3	564	734	-	vas-miR-9*	ATTGCCCTTGTTTGATCCTTT	21	2.15	0	0
35	vas-miR-19	CCTGACGTAGCAAATGAGGAG	21	22.57	0	0	-11.1403	2.68239e-83			TGTACATCACCCTGACGTAGCAAATGAGGAGAAGCCCAATGTGGGACTTATCCAAAAAATGGGTTTCTCTTCATTTGCCACATCAGGGTGGTGTGCAT	-63.1	314	411	+
36	vas-miR-38	TGATTTTGGATCGAGCTCATA	21	5.46	0	0	-9.09196	1.08789e-20			CCCTATGAGCTCGATCCAAAATTACCCCATTTCATTCAAATGTTTTTGATTGAAATGAGGTGATTTTGGATCGAGCTCATACGGCCGTCTG	-54.6	131	221	-
37	vas-miR-6	AATACCCCATGACTGGACAAT	21	5.46	0	0	-9.09196	1.08789e-20			ATGACGAAATTGTCCTCGCATGGAGGTATTGGGTTGAAACAAGAGCCTGGGAATTCCGCCGGAATCATTCACATCACTACTCGTCTCATCGCAATTAATCTTCATGCTTCGCCTATTCCTCTTATTTAAAGATATGAAAGATTTCGTCGGAAAAAACGGCCAAGGTTCTCTTTTAACCCCAATACCCCATGACTGGACAATTGCGTCATT	-76.8	849	1058	-
38	vas-miR-40	TCTGCGCTGCACTCAATCATG	21	1.07	0	0	-6.74806	0.000116592			ATGGTAAAAGCATCATTGAGTGCAGCGTTGATGATACCCATTCCAAATCAGTTTCTTGGTCCCGGCAGCTTGGAATGCAGTTTCATCTGCGCTGCACTCAATCATGTTTTTAGTTC	-51.7	71	186	-
39	vas-miR-5	GTGGTCTGAAAACTTATACGGTT	23	1.07	0	0	-6.74806	0.000116592			GAGAGTTGTAACACCCGTTCCGGGTATTTAGAATTTAATTCACAATTTTGAATGGTGGTGTGATTACACCCAATAATTTTCCATGAGTGGGTGCATTTTTAGTTGGATGATGTTGTGGTCTGAAAACTTATACGGTTGTAAATTTTA	-34.6	55	201	+
40	vas-miR-7	TTTGGAAGTTGTGGAAGAGAAG	22	0.83	0	0					CAATACTATTTTTGGAAGTTGTGGAAGAGAAGATAAAAGAGAAGAGAAAATAAAGAAGTAGAAATGGAAAAGAAATGGGAAGGAAACCTTTTTTTCTTTTTTTCTTTTGTCTGGTTTGTGAAAGATTAGAGAAGAATTTGCACTCATGGAAGAGAGAAGAGAAAAAAAGTAGTTAATTTTCTCTTCCTTTTTCTTTCTCCTTTTGTTTGGAAACCAAACAAACGAGAGGAAAATTTCTTAATTTTTTCTTCTTTTCCTCTTCTTTTCTCAACTTCGAAACATGGCTTAG	-103.03	4528	4816	+
41	vas-miR-34	GGTAGGGTTTGTTCCTTCTGA	21	0.66	0	0					CTTGGCCCCATTAGGAACAATTTCCCTCAACTCTTTCATATTTTGTGCCTGAGGGGCCACAGACCTCGAAAAGCTCTGAGACGGATCTAGAAATAATCTTTGCTGATCTAAAAGGTCTTGTTTTTGCTTTAAAAGTCGAAGCTGAATTCGACTATCTGACATCTGTGGCTGTTGGTAGTAATCCATCTGGGTAGGGTTTGTTCCTTCTGAACGGGCTCCT	-71.5	679	898	+
42	vas-miR-37	TTGTGTAGATTGTTGTGTAAA	21	0.66	0	0					ACCATAATATTTTGCACATCAATGTCCACAACATGTTTGTAAACAGCAGTTTATCGGCGCTTGTATGAGATGCTATTAGACAACAGCTAACAAGTTAAGGCCAGATCATGTTGTGTAGATTGTTGTGTAAATTATTGTGTT	-45.4	155	295	-
43	vas-miR-33	TGGTACATTGGAGATCCGCTT	21	0.58	0	0					TGCCTAGTAAATGGAATCTACAACGTGAACCTTCACTTTGCAGAAATTATGTTTAATGATGGCAAAAATTATAGCAGCCTTGGAAGACGTATATTTCACATCTACATTCAGGGAGAACTGGTGCAGAAGGATTTCAACATTGCAGATGAAGCAGGTGGCATTGGTAAGGCAATCATAAAAAATTACACTGCAAATGTGACTGATGGTACATTGGAGATCCGCTTCTATTGGGCC	-59.66	365	598	+
44	vas-miR-36	TCTGGACCATTGGATCGCTGA	21	0.58	0	0					GTGCTGTGCACAATCCTTGTCGTCCGTTCAGCAATCCAATGGTCCAGATTGAATTCGAGCCTTGCGACATCCGAACCGTTCATTGCAAGATTCCATCTGGACCATTGGATCGCTGAACAAATAGCA	-53.7	1565	1690	+
45	vas-miR-4	CGGTGGCCGAGATCGGGCGGA	21	0.58	0	0					CTCCGACCTCCTCCGCCTCATCTCCGACCACCCCATCGACGTCGAGATACGCGAAGCGGTGGCCGAGATCGGGCGGAAGAGGAAGGA	-47.5	2279	2365	-
46	vas-miR-15	ATGGGCCGTCATGATCATACA	21	0.5	0	0					GCTATAGTTGATGGGCCGTCATGATCATACATCATGATCATGCGTCATGAGTTTTAGGCTTTGCTTTGTAGTTTTGTATGTATGTTGGGGATTTTTCGTTCCATTCCAGGTTTGTTGTCATTAATCTGCGATATTGAAAATAAAGTAGGATTTTTTGAGCATTGATGTGTGATCATGATGGTCGATCGACTTTAGA	-70.4	189	384	+	vas-miR-15*	TGTGATCATGATGGTCGATCG	21	0.17	0	0
47	vas-miR-26	TCATTGTCTGTTGGAACATTTC	22	0.5	0	0					TTGTGACTTTTCATTGTCTGTTGGAACATTTCTATTATAATTTTATTGGAGTATACAATAAAAATGCTCCATTAGACAATACTCCAGTGAAATTACAATAGAAATGCTCCGACAAATAATGAAAAGTCGCAAT	-63.6	712	844	-
48	vas-miR-44	GTAGCATCATCAAGATTCAC	20	0.41	0	0					GTTTGCGGACGTAGCATCATCAAGATTCACATGCAAATATGCACACCCAGGTTGGAATACGAAAACGTTAGGATACAGAAAAAATTTCTCCAAGAAGGTCGATGAACGATAAATCAAGTTTTTTCAAAAAAAATCCAGGTTGATTTCTCTTTTCTGGACTTTCTTGGAGAAATTTCTCATACTGTATCCTAGTGTCACACCGATGAAATGAGAATCTTGATGATGCTGCATCGGCAATA	-94.8	132	370	+
49	vas-miR-58	TACTTGATTAGAAGGCAGCAA	21	0	67.03	0	12.7105	3.30725e-245	-12.7105	1.1889e-229	TAGTAGCCGATACTTGATTAGAAGGCAGCAACGTATCAAAATTCAAATGTGGGTTTTGCTCTTGATCAACTACGGCGCCTAGAACTCGAGGCTAGAACTTATCACATCAAGTCTTGTGCTATAT	-28.9	150	273	-
50	vas-miR-57	TGGACTACGAAGCAGATCTTG	21	0	32.94	0	11.6856	7.20634e-121	-11.6856	3.24933e-113	TTCGAGGCTCTGGACTACGAAGCAGATCTTGTGAGGGCACATCAGAGGGGCCCTATTATTTTCCCCTTTAATTTGCAGCAATGGGGTTAGATTAAAACAAAAACAAAAGAAAATATAGAAAACAAAAGAAAATATAGCACTTTGATGAGTCCAGAGCCCCTCTAATGTGCCCTCCCAAGATCTGCTTTGTAGTCCAGAACCTCGAAA	-100.99	1779	1985	-	vas-miR-57*	AGATCTGCTTTGTAGTCCAGA	21	0	0.08	0
51	vas-miR-60	CCCGGTCGGATGTGGAACGGC	21	0	18.4	0	10.8455	7.73975e-68	-10.8455	1.48842e-63	GGCGATGCGTCCCGGTCGGATGTGGAACGGCGTAAGCCGGTCCGCCGATCGACTCGGGGCGTGGACCG	-39.9	15	82	+
52	vas-miR-54	GTTCACTAAAGCTGTGGAAAG	21	0	6.9	0	9.43043	6.8259e-26	-9.43043	2.83504e-24	CCTCTTTGTGTTCTTCCACAGCTTTCTTGAACTGCACCATCACTAGTCAAAATTATGGGAAATTTTTTCGCTTGTGGGTAATGGCTAAAAATTGTTGCGGTTCACTAAAGCTGTGGAAAGATACAGAGAG	-57.7	257	386	-
53	vas-miR-53	GATGTGGCTGGAGGAAGACGA	21	0	3.61	0	8.49753	6.58521e-14	-8.49753	4.73554e-13	GATGTGGCTGGAGGAAGACGACGTAATGATGTCAGCGTCCAGAGCCCCGCATCG	-21.8	1	54	+	vas-miR-53*	GTCAGCGTCCAGAGCCCCGCATCG	24	0	0.08	0
54	vas-miR-50	CATAAACATGTAGTTTCGAGGCA	23	0	1.31	0	7.03815	1.61308e-05	-7.03815	3.39888e-05	ATTTGAAATGAGTCTCGCTTTACTTACATTTTATGGACAAACGTGCCTTTTAGCCTATTTGGTTGTACTCAAGTTGGTGGAGGTATGGGGTCCATAAACATGTAGTTTCGAGGCAAAGAAAAGAA	-44.3	1747	1871	-
55	vas-miR-59	TTCTAAAGTTTAGTTGGACAAG	22	0	1.23	0	6.94498	3.21563e-05	-6.94498	6.48494e-05	GTACCAGAATTCCACTCAAAGTCACAATTCTTGTTCCGTCACTGAACCAATAGAAAATAAAAATGAAGACAAAATACCCCAAATTGAAGTTCTTCATCGCCAGTTTTCCAGAGCAACCAATATACAATGTTTCCAAATCGGGATACATATTGTATATCATTTTTGTCACTCGTATAAATCGTATAGGGATATGTTTGTTGGAAGAGTATCAGTTTCTAAAGTTTAGTTGGACAAGATTTTGGAAA	-51.8	356	600	+
56	vas-miR-47	TACATTGACGAAGACATCTGG	21	0	0.99	0					GCATATTGATTACATTGACGAAGACATCTGGTAAATGAGGTTCAGTCACCAGATGTCTTCGTCAATTTAATCAATATGCT	-49.9	573	652	-
57	vas-miR-51	CGAACAGCAGGAGGGTAACTTA	22	0	0.99	0					CTCGTTAATGCGAACAGCAGGAGGGTAACTTATCCACAATAAATCGCTCAGCTGCCCATCTTGTTTTTGTTTTCCAGATGATTGAGA	-18.11	476	562	+
58	vas-miR-52	AGGTTCTGAATCTCGTACCGGTT	23	0	0.82	0					CTTGCACGCAAGGTTCTGAATCTCGTACCGGTTAGGGTACCAATTTTCCTACTGGTACAGTACGGTACCTATACGGGCTGGT	-26.6	622	703	+
59	vas-miR-61	GTTTTCGTTTTGATTGTTTGGTT	23	0	0.82	0					AATGAGGTCATTAGCAAGATTGTTGAGACGAAAGCCCTTAATAAGGCAAGGGCTAATGATAATCTCTAATTTTCCCCTTGTCTGGTTTGGTTGCCTTGGTTTGTTTTAGGTTGTTGTTTCAGGTAAGTTGTGGTCTTTGTTCTTGTTGGCTTTCGGATTGTGAGGGTTTTTGCTTTTGGGTGGTGTGTTTCTTTTTGGGAGGTTTAGGTGCTCTTTGGGGTTTAGGTTTTCGTTTTGATTGTTTGGTTGTCTCTTATC	-65.2	1	258	-
60	vas-miR-49	TCCGGAGATGGCAGCTTCAAT	21	0	0.74	0					AGATCCCATCCGTTGAAGCTTCCATCTGTCGTAAGTCAAAGGGATTTTTCCACTCCGGAGATGGCAGCTTCAATGGATGGGATC	-47.3	164	247	+
61	vas-miR-56	CGAGTGAGACAGATTCGGACA	21	0	0.74	0					AGACACAGACCGAGTGAGACAGATTCGGACACTGATGCGTGAGGAACCGTCCAATCCATGTGGTTCCTTCCCAATACACATGGACACACTCATTGGACGGTTCCGGAGATATCTATGTCCGAGTTTATCTTACTCCGTTTGTATCC	-72.54	3052	3197	+
62	vas-miR-48	AGATGAAATCTGAGCCGTTGATT	23	0	0.57	0					GGGTTTGGTTGTACTGCAGCATCCAATCTGTTAATTGCGCCATCAACAATTCTGATTTAATCTCGACACCTACACATCGATTATCAAGATGAAATCTGAGCCGTTGATTACCCAGACCG	-26.53	647	765	+
63	vas-miR-93	GGAAGGGCTTGATCCGAGCAG	21	0	0	89.02			13.1199	4.34E-318	AACAATACCAGGAAGGGCTTGATCCGAGCAGTTTTTCACAAAACTGCATATGTATAGTTTTGTGAAAAACTGCTTGGATCAAGCTCTTCCCGGTATTTTT	-67.8	15	114	-	vas-miR-93*	GCTTGGATCAAGCTCTTCCCG	21	0	0	9.95
64	vas-miR-76	CACTTCAAATCTGGACCGCCC	21	0	0	37.27			11.8639	1.2821e-133	GGTCATAAAGCACTTCAAATCTGGACCGCCCAAAAATGCCTTGGACGGCCCCGATGAAGTGGGGTGCAATTAGGGTACACTTGGTGGTGTACCC	-39.6	196	289	-	vas-miR-76*	ACGGCCCCGATGAAGTGGGGTGCA	24	0	0	1.09
65	vas-miR-81	CAAAACATGTTTGGACGGCTC	21	0	0	26.05			11.3473	1.25344e-93	CCGTCAGCAGATCTAAGCCATCCAAGCATGTTTTGGATGGCCTAGATTTGTTGGGGTAAATTTGCCCCCAAAATTTATAAAAATGCCACCTTCAAATCTGGCCTATCCAAAACATGTTTGGACGGCTCGGATGCGTCG	-65.4	952	1089	+
66	vas-miR-75	CAAATATTGGAGTGTGGTTATC	22	0	0	14.93			10.5437	5.83156e-54	CAAAATTTGGTAACCAAACTCCAATATTTGTCTTTTAGCGTTCAGTACTTGAGTGTGTTTTGAATAATAAAAGACAAATATTGGAGTGTGGTTATCAAAATTTA	-49.4	196	299	-
67	vas-miR-73	CGAACAGCAGGAGGGTAACTTAT	23	0	0	4.16			8.70096	1.39143e-15	CTCGTTAATGCGAACAGCAGGAGGGTAACTTATCCACAATAAATCGCTCAGCTGCCCATCTTGTTTTTGTTTTCCAGATGATTGAGA	-18.11	476	562	+
68	vas-miR-98	GTGCAACGCCAATGCTCTGGA	21	0	0	2.89			8.17742	4.55493e-11	AATTAGAGTGCTGCGTGTTGCCACTTAGCTAAAGCCATTTCGATGCATGACTTTATGCTCAAGTTAAATGTAATCTACTTTATGGTCTATGTCTTGTGATTTCTCAATGTCTATGGTCCTAGTACTTATGATCTACCTTTGAGGTGAAAATGGGAAGTCATAGATACATTAACCTGGAAGGACACTTTTGTATCTTTTAAGGAATAAACTAAGTAAATCAGATATGCAGTTCTACCATGAGGATTTGTCATTTGTTGTGCCCATTCTTTCGAAGAAATTTCCCTGATTGATTTATTGTGCAACGCCAATGCTCTGGAT	-76.41	1	318	-
69	vas-miR-85	TCTGGACCATTGGATCGCTGAA	22	0	0	2.62			8.0354	4.22655e-10	GTGCTGTGCACAATCCTTGTCGTCCGTTCAGCAATCCAATGGTCCAGATTGAATTCGAGCCTTGCGACATCCGAACCGTTCATTGCAAGATTCCATCTGGACCATTGGATCGCTGAACAAATAGCAA	-54.5	1565	1691	+
70	vas-miR-64	CAACTGGATCTGGAACGACGGGG	23	0	0	2.35			7.87787	3.92184e-09	TCGTCGGAGGCAACTGGATCTGGAACGACGGGGATAGTTCTGCTTTCGAGCATGTTGACAACTGAAGACATAGCAGGCCTAACTGCTGGTGAAGTGTTGGCGCATAGAAGAGCAACATTTATCATCACTGCGACCTCTATTTTGTTGTAGGCTGAACCCAACTTAGGATCTACTAGCTCCATCAAATTCCCCTTCTCCTTCAAGACAAGGGCCCAATCAAGAAGATATAAACAGTACTCCTTTGTTCTATAACTGTGGTTGCTTCTCCCAC	-72.2	474	744	+
71	vas-miR-99	AGGGATTTGCTTTCTCGAAAC	21	0	0	2.35			7.87787	3.92184e-09	ATCACATGCAAGGGATTTGCTTTCTCGAAACAGACGTACACGAGATGAAGCAAGAAATCTTGTACGTAAT	-19.7	790	859	+	vas-miR-99*	ACACGAGATGAAGCAAGAAATCTTG	25	0	0	0.09
72	vas-miR-100	ATGAGACGAATCTAACAAGTATA	23	0	0	1.72			7.42534	7.09579e-07	AAAAAAAATTTACATTTGTTAGTTTTGCGTCAAGATTTTGGAGTTTCTAGATTCCTCTCGATGAGACGAATCTAACAAGTATAAATTTATGAT	-24.2	181	273	-
73	vas-miR-89	AAAACTAAACAGAGAAACGAACA	23	0	0	1.54			7.26491	3.13331e-06	TAAAACTAAACAGAGAAACGAACAGGGCCATTGAATTCTGCTAGGGTATCCCAATTCATGTACCAATACGGAGATGGCCATGGTGCTCAAGGTTATGAGACTAAAGATAGTGTGTTATCGCTGCTAGTTAAT	-33.7	1	132	+
74	vas-miR-84	TTTGGACATAGAGGATTTGGGCT	23	0	0	1.45			7.17742	6.58423e-06	AGAGAGGGTCCTGGACAACGTGACTATGCTTCAAGAGCATTGAATAATCATTTCCCATTTTGCCCCTCAAATCCTATGTCCAAAAAAATGGATGTACCTGTGTTTCGATGCATATCTCGTAACGTGAAACGATGAGAAAAAAATGCACCAAAATACCGGTAGGAACTTTTTTTTGGACATAGAGGATTTGGGCTCCCCATTTTG	-62.8	849	1052	+
75	vas-miR-70	ATTTGAAATGAGTGGCTCAGA	21	0	0	1.27			6.98482	2.90742e-05	AAATTGATCAGAATTTGAAATGAGTGGCTCAGATTCATTTTGGTGTGAATCCGAGTAATTGGTTTCAAATTCTGAATAATTTTAGTGAATCTGAGCTACTGATTTCAATTTCTGAGTAATCT	-51.1	158	279	+	vas-miR-70*	TGAGCTACTGATTTCAATTTC	21	0	0	0.9
76	vas-miR-72	ATTTCAAATCCGGAACATCA	20	0	0	1.18			6.87787	6.10955e-05	TCTCAAAAATTAATGGTCCGGATTTTGAAATGAATTTTTACCGGTCAAAGTTAATTTTGACCGATAAGAATTTATTTCAAATCCGGAACATCAAAAAATGCTT	-40	1610	1712	-
77	vas-miR-79	TGAAACTGTGACACCGACGTG	21	0	0	1.09			6.76235	0.000128384	AAGTATTTTGTGAAACTGTGACACCGACGTGGCTAATCTGACGTAGTTTCCAGCTCCACTCATTCTCGGCCACGTGGTTGTTTTGTGCCAACCGCACAACACAAAGTAAAACCACGAGAACGAATGAACGCAACGGGAAGCTACTTCAGCTCGGCCACGTTGGTGTCACCGTCTCACGAAATACTTT	-93.7	337	523	-
78	vas-miR-66	TGAACAAGGATTGAGCATTGG	21	0	0	1					ACCTGGTAATTGAACAAGGATTGAGCATTGGAAGCTGTAGAGCTGGAGTAGAAACTTTTAAGGTTCTCCATGTCACTAATAGTAAGATACCTTAGTTGAGGAATGACCAAGGTA	-29.3	59	172	-
79	vas-miR-68	AAGCAAGTTGATTGGAGAGCAA	22	0	0	0.9					TGAGGTATGCGAAAATTGTGTTCTTGGCAAACAACACCGCAACAGTTTTGGGAAGCAAGTTGATTGGAGAGCAAGTATGCCGCT	-20.6	2146	2229	+
80	vas-miR-77	TTTGTGATTGGCTAAAACTAT	21	0	0	0.9					ATTATCCTTGTTTGTGATTGGCTAAAACTATGGGGTTCAATGCTTTAAGTGGGAACTATCCCATTGTTTTAACCAATCGCAAGTGAGGATAATG	-45	508	601	+
81	vas-miR-80	CAAAACACGATCGGACGGCT	20	0	0	0.9					TGCACCCCTCGGCCGACCAATCGTGTTTTGGACAGTCTAGATACGTTCGGCAATTTTAATTTAATAAAAAGTTAAAACACATCCGGACTATTCAAAACACGATCGGACGGCTGAGGGTTGTT	-56.1	14	135	-
82	vas-miR-82	AGGTGGAGATGGTGGTCGGAC	21	0	0	0.9					TGAAGTTAAGAGGTGGAGATGGTGGTCGGACGTGGCGGTGAAGATTCAGCTGCAAGAATTGCTGGACAAAGGATTCATCCGACCAAGCACATCACCATGGGGAGCACCTGCTTTGTTTGTCATAAAGAAAGAAGGAACCCTGCGGCTGTGTATTGACTACCATCAACTCAACCGTATAACTATCAA	-61.1	187	372	-
83	vas-miR-87	AGAGCACTGGAGATCTTGCGGAG	23	0	0	0.9					ACAAAATAAAATTTACAAGAGTTCCAATGGTGCATAGTTTAAAGCAAAACAAAAAGGAGGAGTCTCGCTTGTGACGATCAAATGTGTGGAGAGCACTGGAGATCTTGCGGAGATCAAATAAC	-24.1	34	155	-
84	vas-miR-91	CGGAGGACCAAGTGAAGGGTT	21	0	0	0.9					TGGGGGGATACCCTCCTTATCCTGAATCTTGGCCTTCACGTTTTCAATGGAGTCTGAAGGCTCCACTTCCAGTGTGATGGTCTTTCCAGTAAGTGTCTTCACGAAAATTTGCATTCCACCACGAAGACGGAGGACCAAGTGAAGGGTTGATTCTTTCT	-52.5	336	493	-
85	vas-miR-63	CAAGGGGTTGGCAAAGTGGTCTT	23	0	0	0.81					TTATAAACTCCAAGGGGTTGGCAAAGTGGTCTTGCCTTTGGACTTAGGAGTTTGCTCCCACCTAAGATCTAAGATTCAACTCCCCTTGCCAACAAACTTTGGGGGCCACTG	-39.8	1652	1762	-
86	vas-miR-65	TCGGAACACAAATAGATTGAA	21	0	0	0.81					AAGTACCTTATCGGAACACAAATAGATTGAAAAAAATGGGTTTATTGATTTGGATCCAGTGTTTATGTACATTTGTGTTCCATTTCATTTCAATCTATTTGTGTTCCGATTAGGCACTTA	-50.11	517	636	+
87	vas-miR-74	TGCTGCGAAGGCGGACGACGG	21	0	0	0.81					ACATTTACAATGCTGCGAAGGCGGACGACGGCAATGGAGTCGTTGAAGAGAGGAGGACGATTGGCAGTGGTGGTGCCACAACGTCGTCGTCGTACGACAGTGGTGGTGCCACAACGTCGTCGTCGTACGACAGTGGTGGTGTT	-55.7	118	260	-
88	vas-miR-83	TCTGATTCGACTGGAGTATGCCA	23	0	0	0.81					CCCGCTTTGGCTCTCTGCGATTCAGAGGTTTTCTCTCTGATTCGACTGGAGTATGCCAAACTTACGGT	-27.1	1054	1121	+
89	vas-miR-101	ATGGAGTGGGAGGTGGGGTT	20	0	0	0.72					TCCGTCTTCTCACACCCCAGCTTTCTCTCACTCCTGATCCGAAACCAAAGCACTTGTTATGGATTCCAAAAAACGGAGCCCTAGATATTGGCTCTGATGTGTATAAATTGAGCTCTCTCTCTCTCTCTCTCTCAAAACTTCGTCTTTCTAACACCCCAATTTTGTCTCACTTCTGATCCGAATCCGAAGCAATTGTGGTGAATCCAAAAGTAAAGCCCTAGATGTTGGCTTTGAGGTATGTAATTGAGTGAAGATGTGCGAAGAAGTGAATATGGCCGATTACCAGGGCAGTAACGGAGACGACGACAGAGTTATGGAGTGGGAGGTGGGGTTACCAAGCGCC	-95.4	1034	1376	-
90	vas-miR-92	AGGGGTGACCTGAGATCACAT	21	0	0	0.72					TGGGTCCAACAGGGGTGACCTGAGATCACATGAGGGTGCATCCAACTTGAGCCCTTGATTGGCTTATGTGCGGTCTTAAGGTATATTCAATCATGTGTTTCTCAGGTCACCCCTGCTGGATCTC	-66.2	226	349	-	vas-miR-92*	GCGTTCTCAGGTCACCTCTGT	21	0	0	0.09
91	vas-miR-96	TTTGGATTTTTGGCTAAGTGGCC	23	0	0	0.72					TGCCAAATGTTTTGGATTTTTGGCTAAGTGGCCCATTTTTAAATTTCATTAAATTTATTTTATAAAAATTTATTTTTGACTATTAAGTCAAAATTTCAAAATTTATATTT	-21.9	31	140	+
92	vas-miR-71	CTTTTGTAGGATTAGGTGTTGC	22	0	0	0.63					ATTGACGTTCCTTTTGTAGGATTAGGTGTTGCTTTAGGATTTTACTTTTTGTTGACTCGAGGATCTTTTGTGAGGATGAATTGCCATTTGGAGTTGATTCGATTACCCCTAGAAGTTGATAATAAAAATTGGGGATTCCTGTCATGAGGAGTTATTTTGTGATCCACCAGTCACCTAATCCTGCAAAAGGAACGTCAATT	-77.2	1758	1957	+
93	vas-miR-86	TTGAAATGAGTGGCTCAGATT	21	0	0	0.63					TACCCAAAAATTGAAATGAGTGGCTCAGATTCACTTGGTTAATCTGAGCCATTTATTCCAATTTCTAGGTAA	-32.2	320	391	+
94	vas-miR-88	TAGATCTGTAAATGTGTTCGG	21	0	0	0.63					GGATGATCTAGTGAGGATCAATTTACAGTCTGGTAGACTATGAAGATTTAATTCCTCCAGGAGACTCCTCGTACCTCTAAAATTGCTCCTTGTATCCGCCGCTCTTCCAAGTAGCTGGGGCTAGATCTGTAAATGTGTTCGGTTTATCCACA	-34.9	1	152	+
95	vas-miR-94	TATCCACTTCTGGCTGTTTGGCA	23	0	0	0.63					CCATTCTCGTTATCCACTTCTGGCTGTTTGGCAGTCTGGTTTGAGAATGAGTTCTCCAAAAACGTATTCTGTGTTTTGCACTTTCCAAGCCAAAAGCCAGAAGTAGGTTGGGACCTC	-39.1	86	202	-	vas-miR-94*	CCAAAAGCCAGAAGTAGGTTGGG	23	0	0	0.09
96	vas-miR-97	TTGGCAATGAGTGGAGAGGTC	21	0	0	0.63					AACCCAAAACTTGGCAATGAGTGGAGAGGTCCAGTATTGTATTGAGTGATCACCCGTTACATCCCCAAGCAATGTGGGAC	-20.6	431	510	-
97	vas-miR-69	TGAGGAAGCGGTATCTCTTTA	21	0	0	0.54					GAGAAATTCATGAGGAAGCGGTATCTCTTTAGGATCTACTCCAGCCGACCATCGCACAGTAAAAGTTGGATAGATTTGATCTATGGTCATTGGGACCTCCTAAGAAAGAGAACCAGAGGGACGGACAAGATGGCTACAATAGAAGCAGGGAGTACCCCTGCTCAATCAACTAAGAGAGTGCAGTAAGCAAGGAAAGCGACTAAAAGCAGCAGAAAGAGGAAGGCCGGCCCTCGTCTATTATTG	-64.19	3163	3405	-
98	vas-miR-78	CATTGCGAAAATGCACGGCTC	21	0	0	0.54					TCTTGCCGTCCATTGCGAAAATGCACGGCTCAAATTCAATCCAAACCCCATGTTAATCTGAACCGTTCATTGCTTGGATTAAATCTGAGTTGTGCATTTTCACCATGGACGGCTGGAT	-52.56	300	417	+
99	vas-miR-95	TGATTTTGTGAGAAAATGGTA	21	0	0	0.54					ACGTTTGGAACAAGGCCAGATCTACAAAGTATAGACATCAATTTATCGAACATATCTTTGGTTGAGAATCTGAGGTGGAGTCACTACCGTGTTGCAATGGTTCCTCCTCCAGTTGTACCATAGAAGATTGAACACCCTTGCTTGGTAAATCCGCCATTTCTTCAGTCCTTCTTCCCTGACCCCTCTCTCCCGTTCCTATTTCTTGATAAATATTGCTGATTTTGTGAGAAAATGGTAAAGAAAATGC	-54.07	113	359	+
100	vas-miR-67	CAGGATTGTTTGCATTGGTGC	21	0	0	0.45					ATCCAGGGTTGAAAGCGTTCTACCGGACTATCTCACCAAGGCATTTCTTCAATGGGGATTGGAATACTGGGGGTACCTGTGACAATACTACCCCATCTGAAGGGAAGGAAGTTTCACAAGATGAGTCTAGTGATTCTGTTGCTGCTGGGGCGGTGAAGGGAACGAATGTTACCCTTCTGGACATAACAGCTTTGTCTCAGCTGAGAGACGAGGGTCATTTATCAAGGTACACAATTAGGGCAACACCGGGCATGCAGGATTGTTTGCATTGGTGCTTACCTGGAG	-91.3	396	680	-
101	vas-miR-90	TCCAAAATCCTGTTGATACTCT	22	0	0	0.45					GTTGTGGTTTTCCAAAATCCTGTTGATACTCTCATTACCTATTTTCCAAGGGGAAAATTTGGCAAAGAGAGTATCGAAGGATTTTGGAGAATCTTAAACA	-49.8	231	330	-	vas-miR-90*	AGTATCGAAGGATTTTGGAGA	21	0	0	0.09
