# Supplementary material for: Identification of Blueberry miRNAs and Their Targets Based on High-Throughput Sequencing and Degradome Analyses
Source: Int J Mol Sci. 2018 Mar 26;19(4):983. doi: 10.3390/ijms19040983 (PMC5979386; doi:10.3390/ijms19040983)
Supplement: Supplementary file 1 [file ijms-19-00983-s001.zip › ijms-260334-supplementary/Table S4.xlsx]

## Sheet: Table S4
Table S4. Target genes of miRNAs identified in V. ashei using degradome sequencing analysis
ID	miRNA name	Flowers								Young fruits								Ripe fruits
		tartet gene seqence	Position	Score	Category	P-value	Annotation	Degradome tag		tartet gene seqence	Position	Score	Category	P-value	Annotation	Degradome tag		tartet gene seqence	Position	Score	Category	P-value	Annotation	Degradome tag
								Sequence	Count							Sequence	Count							Sequence	Count
1	vas-miR1023a-3p	CCGGATTGCAATTCCTCTTTCCTTCTCTCAACAATTCTCTCTCAAACCGATCGTTTCAAGCCTTCTGCCAATTCTCTCTCAAGATGCAGATCTTTGTGAAAACCCTCACCGGCAAGACCATCACTTTGGAGGTGGAAAGCTCCGACACCATTGATAACGTGAAGGCGAAAATTCAAGACAAGGAGGGAATCCCACCAGACCAGCAGAGGCTTATTTTCGCTGGAAAGCAGCTTGAAGATGGCCGTACCTTGGCTGATTACAACATCCAGAAGGAATCCACCCTCCACTTGGTGCTCCGTCTCCGTGGTGGTATGCAGATCTTTGTCAAGACCTTGACCGGCAAGACCATCACCTTGGAAGTTGAGAGCTCCGACACAATTGACAACGTCAAGGCCAAGA…	69	4.5	3	0.034	polyubiquitin	CAATTCTCTCTCAAGATGCAGATCTTTGTGAAAACCCTCACCGG	9	CCGGATTGCAATTCCTCTTTCCTTCTCTCAACAATTCTCTCTCAAACCGATCGTTTCAAGCCTTCTGCCAATTCTCTCTCAAGATGCAGATCTTTGTGAAAACCCTCACCGGCAAGACCATCACTTTGGAGGTGGAAAGCTCCGACACCATTGATAACGTGAAGGCGAAAATTCAAGACAAGGAGGGAATCCCACCAGACCAGCAGAGGCTTATTTTCGCTGGAAAGCAGCTTGAAGATGGCCGTACCTTGGCTGATTACAACATCCAGAAGGAATCCACCCTCCACTTGGTGCTCCGTCTCCGTGGTGGTATGCAGATCTTTGTCAAGACCTTGACCGGCAAGACCATCACCTTGGAAGTTGAGAGCTCCGACACAATTGACAACGTCAAGGCCAAGA…	69	4.5	3	0.036	polyubiquitin	CAATTCTCTCTCAAGATGCAGATCTTTGTGAAAACCCTCACCGG	9
2		CTGGGGTTCTTCCCTTTGATTGACGTAGAAGGGCAAAGGTGAGAAAAATAGTTCAAGCTAGTAATTAAAATGAAGAATAGTTCGATGGGATGTGTGAAGATGATGGTGGAAACCAACAAGCCATATCTTGGAATGTTGTTAATCCAGTTAATTTACGCTGGCATGGCGTTGTTGTCCAAAGCATCAATTACTAAGGGAATGAACCCTTACGTATTTGTTGTTTATCGCCAAGCTCTCGCTACTCTTGCCTTATTTCCATTTGCTTTCTTCCTTGAGAGCAAACTCCCAGCTAAACTGACTTGCAAAATATTCTTCAAGATCTTCTTGGTTTCTGCTGGGATTACTGTGAGCTTGAATACCTATTACCTTTCACTAAATTATGTGACAGCAACGTTACTT…	924	4	1	0.002	integral membrane family protein	AATGGCACTCCTCTTTACAGCCATCTTCTCAGCTATTATGTGGA	3	CTTCCGTTACACAAAAACTTCCTTGAAGAGTTGGAGTCCTCTCTCTCTCTCTCTCCCTCCTTTTACATCGGAGAACTAAATTCTCTCTCAATTCAATCCGTTTTCCACTTTTGCAGGAGGGAAAAAAAAAGAGATTCGGAGAACCAGTCAAAACAATACCCAAAAATTGGTGAAGGAAAAAGGAGTCTCATACCGACAAATTCGGGAGGCATAGATATAAGAATACTCTCTCAGCTTATCAACGAAATCTCACCCAATGGAAGAAAACCCATCTCTCCCAATTTTCTCTCTCTTTCTCTAGCGCTCGGATTTTTCTTTGCTGAAAAATCCGAGTACGCAAGAGAAAGAGATCCCGTCTTTGGTTTCAGAGGAGATAGAGGAGTAACAATCGAAAAACGA…	279	3.5	4	0.018	CICLE_v10012921mg	CAATTTTCTCTCTCTTTCTCTAGCGCTCGGATTTTTCTTTGCTG	1
3										TTTACAGCATTTGGCCCAGGAAAGTTATGACAATACATTTGAAACTATTGCGTTGGACCATTGGCTAGCAAACAAATACGGTGCTTCTAGATACTTTCTTATCTTACGCAACATTTTGGGGGGGTCCTTAAATTAAGAAATCATTCATGACCAAACCAAATCACGATGAACTTGCTAACAGAGAAAATTTTGAAATTAGCAAAAATCCCCACTAATTATATAATTCTCTATTAAACGGCGAAGTTCTCTATTAACACTAGTAATATTCCACCGGTGTCTCCGGGCAACTATCATCCGATACAGCATCGCGATTAAACGGCGAAGGAACGAACGGAGGGGATGTACATCTTAAAAGAGCCCAATTCACGCCTTGGAAGAACGGATGGTGCTTGATTGGCG…	2221	4.5	3	0.036	ABC transporter family	CAATTCTCTCTCAAGATGCAGATCTTTGTGAAAACCCTCACCGG	9
4	vas-miR1171																	CACGTGCTGCTGACCACGCATCTCATGCCGGAGCCGTAACTCCTACGACCTCCTCCTTTTCACTGCTTCCGTCTTCCTATTGACTGCCGGCCTAAGTACCTCCACCGATCACCATTTCGTACCTGAAACGTGCACCCCATTCTCTCTCTCCACCTTTTTCCCCCCTTTCTCTCTCTTACTCTGCATTTCTTGTTTCGATTCGGATTTCTTCGGTTATGTTCTGTTTGCGCCCACTCTCTCCGTCATTTTTCAACAATAAAATTATTCGATAATCAATCTCCTCTCTCTTTATTCAACATTCCCATCTCTCTCTCTCTCTCTCTCTCTCTCTCTCTCATCTGCGCTCAGCAGTCTACATTCATCTGTCCCTCTCTTGGTTTCATCCCGTTTGCATTCCTC…	403	3.5	3	0.042	unknown protein	ATTCACCCACCCAAATGAAGAAGTTTATTTTGAAATTGGATTTA	2
5	vas-miR164a																	GACACGTTTTGTCCTGGTGTCAGTTACTCTCACCCCGCTGCGCGCTCGCTCTCTCTCTCTCTCTCTTTCATCTACTTTTCCCCTGTTTTCTACCAACTCTTGTCAAAGTTGTACAACTTTGGGAAACTGTCATCCTCATCTCCGCATCCACCACCGGAAAACGTCTCATTCGTCGAAGAAGAAGAAGAAGATCATCGTCATCAAACTATTCGCCAACTCGCCGCCGTTGGAAAGCCATGGAGCACACAACAAAGGAAGTGACTCCAAGGAAGGGAATATTGCTGACTGAGGAGTTGCATCAGTATGTATTGGAGACTTGTGTCTACCCTCGTGAACCAGAACCCCTCAAGCAGATAAGAGATGCCACTGCAAGCCACCCATGGGCGTTTATGGGTACTT…	1239	3.5	3	0.016	caffeoyl-CoA O-methyltransferase	TCTTTTCTAATATTGTTGTGAGTTGTTTTACTGTTTTGCTTGGT	2
6																		ATTCCACTCACCACAAAGCTGGTAATCTCCTGCCCTGCCCTGCTCTACATCAAAAGGAATAACTAACTCCGGATATATTCCATTCTCAGTTCTCTCATTCTCTCTCACCCCTCTATGGACACCTCAGAAGAAAGAGGAGAGATAAACGCCGGAAACGTAGATTGACCAATCCCCACAGCAAATTCTCTGCAGTAAACTTGAACCAAACCCACAAGCTCATCTCAATGTCTATGGAAGAAACCCAAGAGAACCCAGGAACAGAATCCCTAACCCAAGAGAACCCAGAAACAGAATCCCTAAAAGAGATGGAAAAGAACGACGACTGCAGCGACGACCAATCATCGCCGAGAGGGGTATTGGAAATACCTGTCTCGGGTTCGGACTCTGATAATAGTAGTA…	41	4	3	0.016	Receptor-like cytosolic serine/threonine-protein kinase RBK1	TGCTCTACATCAAAAGGAATAACTAACTCCGGATATATTCCATT	2
7	vas-miR167a									AGGTGGGTGCGCACGTGAGCCTGGAAATTACCGGAGGTTAGCTGCAGCTGCCAATCTCGTGCTCCGCTTCTCCAACCAACTATATAATCCCATTCCTCTGTTAACTCTCAAGCTACCACGACAATTGCATTACACTCATTGGACATTATTGATTACAGAGAGAGAGAAAAATGGCACCAACGACGCTGACGGCTCTATCGGAGGAGAAGACCCTGAACGCCAAATTCGTTCGCGACGAGGACGAGCGTCCCAAAGTGGCGTACAACACGTTCAGCGACGCGATTCCTGTGATCTCTCTCAGCGGGCTCGACGAGGTCGACGGACGGAGGGCGGAGATATGCAAGAAGATCGTGGAGGCCTGCGAGGACTGGGGGGTTTTCCAGGTCGTCGATCACGGCG…	864	4.5	0	0.044	flavanone 3-hydroxylase	GGTGGACTTCAGGCCACCAAAGATGGTGGGAAGAATTGGATCAC	62	TTTTCTGGTCTCGTGTGTGTGAATTCCAGCAATGGCCTCCTCCTCTCTCTCCTCTCTCTCTCTCTAAAAAGCTCAACTTTTCTCCCTCTCTTTATTTCCTTTCCTTTACTGTTGTTTCTAGGGTTCTTAACCGCCTTTCAAAATTCTCTCGCTCTCTTCAATGCGGTGGATGATAAGTTGAATTGCGAATTCTCTGAGCATTTAGTTCGATGTGATCTTTCAAAGATCTAAATTAAGTTTTTGGCTCTGTATTTGCTCGATGACAATCAGTAACTGTGAATCTAGTGGGGCAAAACGTAGTTATACTACGAAGGAGATTGTGGCTTTGAGTATGATCCACTGGATGCATGGGAGGATTACCACATCTTTGTGACTTCAATCAGGGAATCATGGCAAGGA…	1308	4.5	0	0.022	RB1-inducible coiled-coil protein 1	GGCACTTCAGAAGAGAGAGGCAGTATAGAACATTTCCTTGAGGA	5
8										AGGTGGGTGCGCACGTGAGCCTGGAAATTACCGGAGGTTAGCTGCAGCTGCCAATCTCGTGCTCCGCTTCTCCAACCAACTATATAATCCCATTCCTCTGTTAACTCTCAAGCTACCACGACAATTGCATTACACTCATTGGACATTATTGATTACAGAGAGAGAGAAAAATGGCACCAACGACGCTGACGGCTCTATCGGAGGAGAAGACCCTGAACGCCAAATTCGTTCGCGACGAGGACGAGCGTCCCAAAGTGGCGTACAACACGTTCAGCGACGCGATTCCTGTGATCTCTCTCAGCGGGCTCGACGAGGTCGACGGACGGAGGGCGGAGATATGCAAGAAGATCGTGGAGGCCTGCGAGGACTGGGGGGTTTTCCAGGTCGTCGATCACGGCG…	864	4.5	0	0.044	flavanone 3-hydroxylase	GGTGGACTTCAGGCCACCAAAGATGGTGGGAAGAATTGGATCAC	62
9	vas-miR168a-5p																	AAGGAACTTCACAGCCACAGGACTCGCAAGACAACAGATTTTACGATCCTTCCCAAAGGACTCTCTCTCTCTCTCTCTGGCATCAATGGCGACCCTCCTTCTCCGACTCTCTCTCCTCCTCACCTTCCTGGCCATCACAGTCACCGCAAGACCCGGCCGTCTCTTCCACCCCTGCCATACCCTAATCTTCTTCTCCTCCACATCATCCCACCCCCTCCCTCAAAACCCTAACCCTAATTTCCTGCCCCATAACCCAACCACCACCGCCACCATCTCCTTCTCCTCACCCCGATCCGTCACCTTCTTCTTCGCCCGACCCATCAACCCACATCCCAAACCCCAAATCATCGTCGATCGCGCTACCACCCCCCGCGAGGAGGAAAATCATCCCCTGCTGCC…	433	3.5	3	0.014	pectinesterase	CACCAAGGATATCCTCAGCATCGTTGGATCGCTTCTGTTGGGTA	5
10	vas-miR171a-3p	GTGAGAGAGGGCGAGAGGAGAGGAGAGGAGAGAGAGAGAGAGAGAGGATGGGGTGGCACTTTACCACTTTTTTATGTTGCACGCATCCATGGCAGAAAACAGAAGGAAGACAGAGTGCTACAAGGAAAGGAGGAGAAGATAAGAGCAACAACCCTCAACCATAGCCAACCTTTTTAATCAGAGGAGAACAAACTCCAGAGAAAACAAGGAGCCCAACTATGTACATCTACCATTTGAAGAGCAGTTTCCTACTTTCCTGTGGGTTGTGAAGTGGGTTTCTTCTCTTTCCTGATTTAGATGCATTCAACTAGCTATTTTAGCCTAGACCCTCTGATTGCAGGCCAAAAAGTTCAGGCCCCTACAATTTGCTTTCATATTTGTTTTCTTCTTGAGCCTTAA…	1685	0	2	0	scarecrow-like protein 6-like	GGCTCAATCACCACCTCTCTCCAATCGGTAAGCCTTTCATTAGG	8	GTGAGAGAGGGCGAGAGGAGAGGAGAGGAGAGAGAGAGAGAGAGAGGATGGGGTGGCACTTTACCACTTTTTTATGTTGCACGCATCCATGGCAGAAAACAGAAGGAAGACAGAGTGCTACAAGGAAAGGAGGAGAAGATAAGAGCAACAACCCTCAACCATAGCCAACCTTTTTAATCAGAGGAGAACAAACTCCAGAGAAAACAAGGAGCCCAACTATGTACATCTACCATTTGAAGAGCAGTTTCCTACTTTCCTGTGGGTTGTGAAGTGGGTTTCTTCTCTTTCCTGATTTAGATGCATTCAACTAGCTATTTTAGCCTAGACCCTCTGATTGCAGGCCAAAAAGTTCAGGCCCCTACAATTTGCTTTCATATTTGTTTTCTTCTTGAGCCTTAA…	1685	0	2	0	scarecrow-like protein 6-like	GGCTCAATCACCACCTCTCTCCAATCGGTAAGCCTTTCATTAGG	8
11	vas-miR171b	GTGAGAGAGGGCGAGAGGAGAGGAGAGGAGAGAGAGAGAGAGAGAGGATGGGGTGGCACTTTACCACTTTTTTATGTTGCACGCATCCATGGCAGAAAACAGAAGGAAGACAGAGTGCTACAAGGAAAGGAGGAGAAGATAAGAGCAACAACCCTCAACCATAGCCAACCTTTTTAATCAGAGGAGAACAAACTCCAGAGAAAACAAGGAGCCCAACTATGTACATCTACCATTTGAAGAGCAGTTTCCTACTTTCCTGTGGGTTGTGAAGTGGGTTTCTTCTCTTTCCTGATTTAGATGCATTCAACTAGCTATTTTAGCCTAGACCCTCTGATTGCAGGCCAAAAAGTTCAGGCCCCTACAATTTGCTTTCATATTTGTTTTCTTCTTGAGCCTTAA…	1685	0.5	2	0	scarecrow-like protein 6-like	GGCTCAATCACCACCTCTCTCCAATCGGTAAGCCTTTCATTAGG	8
12	vas-miR172a																	TCCAAATAAGAGTACGAAAAAATATGGCAAAGGGGTTGAGAGCTTCTCTCTAGATTAGAGAGAGAATGCACTCCCTCTTCAATCTGCCTTTATTTTTGTTAATTCCTTTGAACTTATGTTTGAAAGGTTCATCATCCATCATCATCGAGTTTTACCATCTGAAGATGGGTATCTTGTACCCAGAACTCAACGAGTCAATGGGGATCTGATTAGCGTTCATCTCTTCACAACAACATGGGGTTTCCGAAAGGGGGATCTAACTGGATATTGAGCTTCAAACAAGGGTATCAGCAATCAAGGGTCTCCTTGGCGCTGCTTCAAACGAGGATTGGGATCAGAATCTACGGTCGTCATAGGAAGAACCAAGTTCTTCGAAGACCTTTGTTTGCATAACCTAGG…	145	4	1	0.04	unknown protein	TCGAGTTTTACCATCTGAAGATGGGTATCTTGTACCCAGAACTC	3
13	vas-miR1863	GCAGACTAGAGACAGACATGTTGGTGAGAGAAAATCAAGCTTAAGGGGGGATGTTGAAAAGTAATTAAGCTTGAGTTTTGTATTTCCCACATGGGAATATCAAAGTCAAAGATCGGATATGCATTGGAAGATTTTGTGAAGACTTTGGAAGAGGAAGAGTTCAATTTGAAATTGAAGACGGCCGCCGCATTTCACACAGAAGCGTTCACACCCATTTTGTATGCCTTTATAAAGATGTACTTGTGAGTGTTGAAAGGTATGAGTGGTAGAGAGAAAAGAACACTAAAGTGTTCTTGAGAGATTGAGAGAACCCCAGTGGGGGTTTCTCCCCACACACAGTGGGAGAAAACAAATCAGGAGTGAAGTGATTTGAGATTGAGGTTGAGTAGAACTCCCTCC…	553	4	0	0	unknown protein	CAGAGCTCTAGGTAAGAGCATACACGATTCTGGGAAAACCCAGA	5	AGCACACGGAGTGTGTGCAATCAGTGTGAGGCAGAGAGAGGGTTGAGAGAGCAGGAGGGTGCTCCTCCTCGGAGGGCTGCCGGAGCACACGGAAAAGAGAGATGAGCGCACGGGGTACCGGTTTGTGGTCCCCGGGGAGCCGGTAGAGCTCCGGAGAGAGTTTTTGTATCTATTTGTTGATAATAGTGAATTTTTCTCTCTGTAAATTCGTGTGTCTTTCTTGGACTTGATTGCTTCTTTGTGCTTGTGTTGTGGTGTTCAATCTGGGCTGTCAAAACTCAACATGGTATCAGAGCTCATGGTTGGAGAACCCACGGATTGCACAGCAGCCATTGAAGTCGGTTCTTGCTTGGGTTGAGGTCAAACACGTTTGAGACCTTGATCGGACTAGCAAGGACT…	3267	3	4	0	conserved	CAGAGCACACGGTTGGAGTACACCGGAGAATACACAGACGCCAT	1
14	vas-miR2083-3p									CTAATCTTCGCATCAATCGTCATCACTTTATGAGCTGTATATGAGCAATTTTACAGACTGAAGCCCAAATCGTGGGATTATCATATACTTAAATCTAGTGCTGATAGTGTCTGTTAAATTATTACTTTTCAAGTCCCTCTCTCTCTCTTGCTCTTTCTCTCTCTACATTGTGCGGTACCTGGTGTGGCAGATCTTGGGCGGAATTCAACCAGGCACAGATCAACCGGGCGTAATCCGACCAATTTGGCTACAAAGCATGGATCTTTACTCAAGATCAATTACCCAGTTCACTTCTTGGGCCATTGTGGTCTTGTTCTTGGTCTCCTCCCTCAGCTTTACTTCAACAGATGCCTATGATGCCCTTGACCCAACTGGTAATATCACAATTAAGTGGGACGT…	955	3.5	2	0.01	protein COBRA isoform 1	CTCATCCTTCTACAACGACACAATAGTACCCTGTCCAACTTGCA	3
15										CATGCATAGATATAGAGTTATATAGATAGCGCTTCTGCAAATCCACCAAATTTTCCCAATTTTTTCCTAAATTTCCTAAGTATATTCCTCCCCTCTCCTCCTCCCTCATAGCAGAGGAGAGAGAAAGAGAATCAACGACTCTTTCAGACCCATTTCTCCCGTTTTCTCTCTCTCCTTCATCTCTCTGTACGATCCGTTTGCATCATCGTCCCTTTTTGAGGTGTCGAGATATCAGAAATTCAAATAGATTTTTAGATTTAAAGCGTATTTGAGTGATGGGTACGGAGGTGTTACGTCCGCATGACTGTTTAATCGAACGCATCAGGGTTTCTCCGGCGGTTTTCCAGCACCATCGCCGGAAAAACGTCGGAAATGGAAGTGGAAACCCTAACCCTAGGA…	1068	4.5	3	0.028	LOC104425304	TTTTAGATCTGAAAGTATCCTTTTAATCCGTATATGTAACTCTA	5
16	vas-miR2199									GAAGAAACCTCTAGCATGGTGTCTGATCTTCCAACACATGAACATGATAAAGCAAACAATGCAGGTATAAGTGAAGAGAAGTCATTCGAAGTTTTACAAAATGAAACTCCTGATTCAGTGTCCGAGACCCAAGTTCAGGGAGCCGAAGAGATTGATGAGAAAGTCACAACAGAAACTGTGGGAGAGATTGATACTGATCAAATTGACCAAAATATCAGAGATGGTCCCGAAGCCTTATCTGAACCCATAGATCAAGGTGTTGAAACAGTTAGCAAGGATGAGATTTCCCACAGTCCAACTGTCAAAGCTGAGAAAGTAGAAGAACAACTTCAGGTGTCATCTTATGCCTTGCCTTCCAATGATGAGGATGGCGAAACAACTACAACAGTTGAACAGACC…	1035	3.5	0	0.024	unknown protein	CGGGTTGTCAGAGTTGCCCACAACCGAAAATGAGAAAGAGGAGA	12
17	vas-miR3627-5p	GGAAAGCAAATTACGCGTTGAAGGATTACGAAAACGAAAGAGGAAAAACGCGTGGGCCTGTAAAACTTGAGCACTCAGTATATCTACTGTCTTCTACCCTTTGGGAGAACTCTTTGGTCGGTTGTGTTTTCGAAACCCTAGGCCACACTGGTTTCTCGCTGCACAGCGTTATCAATTCTGTGAAAAACAGAAAACAGCGTTATCAATTCTAGAGAGAGAGATATAGACAGGATTATGGTAGTATCTTGGTAGTGACGACGGTGTCATCTCTCCTGCGACAGTTACCATGGAAACAGACGACAGATTCAAGACGTCGCCGTATCGTCGGCACCGGAACGACGTAGAGGCGGCGGATTCAGGCGATTACGAGGACGAGGGTTCATCAGGCCCATTCGATAT…	272	2	2	0	Autoinhibited Ca(2+)-ATPase 10 isoform 1	CCTGCGACAGTTACCATGGAAACAGACGACAGATTCAAGACGTC	7									CTTCGCAAAAATCCTGGCTCCGTCCCTGGTTAAGCCTATATTAATCAGACCATGCCAAGGCAAAAACTTAACCAAACCCATAGACTTGTTTTTCTCTTTTGAAATATATACCCCCCCTCTACTCTAGGCTCTAGCAGCAACCTCATCAGACAAAAACATGCCATGGCCAGAGATATGGTATTTCTGGAAATGAATGCATTAAGCATGATTCCATGGGTGCCATCTCTCCTGCGACAATCACAAGATCATGCAGTCCTTTCTGTTGACGGCAACGCTACGTTCGCCACCAGAACAGATTCGAAGCAATACTCGTCCTTGGGTTGCGCTGAAAAGCCGAGGCTGGGGATGGGTTGGGCTTCTTCGACCACTTAAATGGCGTTGCCGAAACCAAGAATGCTT…	228	1.5	2	0	unknown protein	CCTGCGACAATCACAAGATCATGCAGTCCTTTCTGTTGACGGCA	4
18	vas-miR393a-3p	ATGGGGAGAATTCCAAGTGCTTTGTTGGTGCTAGTGGTTGCCATGTGCTGTGCAGTGGCAATGGCGAGGGTTTCTAATCACGATCACCATCATGAGGGCAGAGAGAGGGAGAAGACGTTCTTGTTGCAGGACATGAAGAGGGTAGTGAGGACTGATGCAGGTGAAATGAAAGTTGCGAGGAGTTCTAAAGGGTGGATTTCAGACAGGCCTAACATTCATGTTGGGTTTGTTACCATGGAGCCTAACTCCCTCTTCATCCCTCAGTACCTCGATTCTGACTTGATCATCTTTCTTCGTAGAGGAGAAGCAAGGGTGGGATCAATCTACAGGGATGAGCTGATCGAGAGGAGATTGAAGAATGGAGATGTGTACAGAATCCCAGCTGGTTCTACATTCTAT…	332	3.5	1	0.014	POPTR_0009s05950g	ATGAGCTGATCGAGAGGAGATTGAAGAATGGAGATGTGTACAGA	7
19	vas-miR3954									GAGGCTGGAGATGCTCCCATACCCAGATCCAAACTCCAGATTATTATTTTTTATCTGGAACTCCAGAATAATTCCTATCTTTTTTCCCCAAGTTCTGTACTCATCTTCTTTAGATTAATACCCATCACCACCACAGACTACCTCCACCCTACTACTGCTTCCCAATCATCACCCACTCCCGGTTGCCCTCCCTTCCCTATTAGTCCACTCCGTAATCACTTAATTAGAAGTTATTGATTGATTCAAATGCCAAAAGAATTTAAAATTAGTTGGCTTGTCACGTATCACTGGAAACCCAATATTGAAACATTAATTGGAATAATGTGAAGTTGAAGGTACTGTTAGAAATTTGCTATTGATTGATTCAATTGCCAAAGCTACTGTTGACACTATCACTTG…	1168	4	1	0.026	unknown protein	TCTCTATCCAATTTTGTCTCAGAGTCCAAGTACTTCTTGCTGTA	2	CCATCGCTTTGTTTCTTTATTTCCATCTATGAGAGAGAGAGAGAGAGAGCTGTTATATATTTTCATACTCCTATATATTATTATGCTTTCCCTCTCAAGGGACTTGATACAAGAGCTTCATGATTATCAAGGGGAAAAAAAAAATGATACAAGAGCTTCACACACTAAATTACAGGAGGACAAAGGAAATATGCAGGGGATTTTCCATAAATCCTGCATATTTTCTTATTGAAATACAAATTTCAACGTGGCCATTGGGATTGATACAGGAGGTAAGGTGTAAGCTATGGCTCCAAGTTATACTTTTCCGGGAGACGAAAAATCTGAATTTTACACATTCTGGGAAGGCCAAACATGCTTGCGGTATTCTCCAAGGGCCCACATTGGGAATATGTTTCT…	2636	4	0	0.016	mixed amyrin synthase	TCTTTTTTCTACCCCGGCCCCTGATTGAGAGAAGATGAGAAGTG	4
20										GAAGCATTTTCTCATAACAAGAATCTATGTGGTTATCCAAATCAAGGTTTGACACCATGTAACGACTCCGTATCCGAGGATGGTGGCAAGGGAAACAAAGGAAACTTGCAGGTGATCGTTATCACAGTTTCAGCCTCTTTAGGCTCGTTGTTTCTCTTGCTCTTTCTTGTTGGGGTTATTGCATTTCGTCGAAAAAGCAACCGGAGGACCCAGAAAGAAGATGTGATAAGCGGAG	153	4.5	1	0.026	PHAVU_011G008100g	TCTCTTGCTCTTTCTTGTTGGGGTTATTGCATTTCGTCGAAAAA	2
21	vas-miR396a-5p	CCAACATTCCAGGCAGCTCCGGTGGTGCTCCAAACAGCTCCGGCCACTGCAATAGCAGCATGAGACACAGGAAGAGTGCTAATATTGTGGATGGCAAAGATAAGATTGAAATTCCCAATGCTGTTGACCGAGAGAAAGCGGCTACCACAAGAACTAATCTAAAGTTTTCATCAAGGACGGTTTTTGTAGTTTGTCTGGTTATGCGTATGGCAAATTCTTTAGTAGTACAGACCTATTTTAACCCAGATGAACATTGGCAAGCCTTAGAAGTTGCTCATCGGATTGCATTTGGATATGGACATTTGACATGGGAATGGAAAAAGGGGATTCGTAGCTATCTGCATCCGATAGTGTTTTCTTTTCTTTACAAAGTTCTTGCCTTATTTCATCTTGATAGCC…	664	3.5	0	0.02	unknown protein	AGTGGGGATTGGTTGTGGCAGCATTAGCATGTGCAATTCGACCA	3									CCCAGCCCTCCCAAAACTATACACTACATGTCAGTACTACTTCCCCTCTCCCGTTAAAAAAATGTCGCCCAATCTCTCAGTCTCTCTCAGTTTGAAGAATTATTGACACCAAACCCTTTCAGCAGTGCAACCACCATGACTTACTCTTCAATCTTCATTCACAACTACCTCGCCACTTCTCTCAGACAACCTAAATCAACCATAGCTGCCGCCGCCGCAACTACAGTCTGTTTCCACCTCCGTCGCCGCTCTCATTTCCGCCCTAAGAACACCATACTCTTCCTTCTCTTCCGCCCGCCACTCCATCGTTGTGGGCTTCATCCCTCCTTTTCCGTCGTCTATCACCACACATCAGCTTTTGATGTGGATAGTAGCTCGGCCTCGGGTCTTTTCTCTACT…	1673	4	0	0.048	ATP-dependent RNA helicase DHX36-like	AGATGTGGAAAATGCAGAAACAATCTCTCAGAAAGAGGAAGAGC	4
22		AGCTTGTTGAACTAAATTTACACACAGCTGATGACTACGAAGAGTGCTTAAAAGAAAGTCTTTTTGGAGTGGAAACAAATACAGGTTGCACAACGCATATTGCAACAGTTAGCCTTGATTGGTTCAGAAAAGATGTGGAATCTCTTGAAAAAGATGGTCCTAAGAGCAAAGTGGTTCTCTTGGTTGAGGTGACTGGTGTGGGTGTTTACTTGACCTTCAGGCGTATTGAAT	131	4	0	0.02	LOC103319523	AGATGTGGAATCTCTTGAAAAAGATGGTCCTAAGAGCAAAGTGG	3
23	vas-miR397a	CTCCTTTGCGTTGAATCTCCGCTTAGCGAACAAAGCTTGGACTACTCTCTCTCTCTCTCTCTAAACTGTTCGTTTTGAGCGCAGCGAGCTGCGAAAGCAATCTAAATAAAGCACAAAAATGGAAGGGACAATTTTCGCTCCTGCTTTAGAAGGAATGAAACATGTCAAATCTGAAGAAGGAGAAATGCTTGCAATGCCTTTCCTGGATGTATGCAAACTAATATTACCTGTTATAGACAAGTTTGGAGCTGCCATGGCACTTGTAAAATCTGACATTGGTGGCAATATCACTAGGTTGGAGAACAAGTATTTGACCAATCCATCAGAATTCAACCTCTTGTACAGTATGGTGCGGGTAGAGATTGAAGCTAAGACATCAAAAGCCTCATCCAGCTGCAC…	397	3.5	1	0.014	pleckstrin homology	CACCAATGGTCTTCTTTGGTTAACAAGGGCCATGGATTTCTTGG	3
24		TGAGAGCTGAGCTGCTAGCATCCCTGAATCCACACATTCTCTCTGTTTCTCACCTTGGGATTTCTGGTGGATACTACACACCCACTCCTCTTGTTTTTACTCACTCCATATCTCTTGTATCGATCATACAGAATTCCTCTCTTATTGTGTCCATCGTACACTTCCAAAACTGATTTCCTTTTACTCCTTTTCTGTACACAAATTTGCAGCCTTTATTTTTCCCCCCTTCTCTGGCCTCTGTTAACCTCACTCTCTCTCCTTTTCTTTTTACCATAAAAAACCCTTCTGCTACAGTCTTTTTGCACCTCCCCATTTCTATCATTCGAAAGAGCAAAAATCCCATAGATTTCAAAAAGCTGCTCCCGAATTCTCTCTTCTTCATCATATTTACCTTTTTCT…	523	4.5	1	0.014	unknown protein	CACACATGGTGGAAGGTAGGACAATTTCCAAGCTTTTTCACTCT	2
25	vas-miR5021	CTGGAACATCATTCGCTACCTCATCGGCTGTCATGCAAAAACCTTGAATCTTTGATCACCGACAAGCACGTCAATCAAACTCGTCCAAATGCGAGCCACGGGCCTCCAATATCTGGCCCAAATCTGGTACAGAACCGGACCAGTCATCGGAGAATGAGCATAATTCCCTCAAAACTTCATCAAATTAGATGAGACCAGTTGGGTTTGAAAGGTAAGACATTTTCCCAGCTTCTCAAACCAGAATCACTTGCAGAGATGAAGTTAGGAGGTGGAGATGGTGGTTGGAAGTGGCAATGGAGGTCGCCGGAGGTGGTGGTAGCCGTGGTCCCTCCTTTTCTTCCTCCGTTTCTTCTTCTTTTCTCTTCTTCTTCTTCTTCTTCTTCTTCTATTCTTCTCCTG…	379	2.5	1	0.016	unknown protein	TCTTCTTCTATTCTTCTCCTGATCTCCCTTTCTCTCTCTCTCTC	2									TAACAGCTTCTTCTTCTTCTTCTTCTTCTTCTTCTTCTTCTTCTTCTTCTTCTTCTTTCAATTCAGGAACACAAACCGACAGTAGGACAAAGGATCTTGGCGAGAGGAGTATTCTCTAGAGAGAGAGAGAAAGAGACGTACTTCCTGATTCAGAGAGTAATTTTGACGTGAAGGAAAGGGAAAACTAGGGCAGTTTTTGGAGAGAGAGAGAGAAG	51	2.5	0	0.012	unknown protein	TCTTCTTTCAATTCAGGAACACAAACCGACAGTAGGACAAAGGA	2
26		TGTTCCAAAAACTCATTGATAAAATTTAAATTTAGAAATAGCGGAAGAGCGTGAACAACATATCCCAGAGCTGAGTGTACAAATAAAATATTATTACATATCCAAATAAATTTAACTTACACAATCAAGTTCCAAGTCTAGCACAATCCTATTAAACATTTGACAAATAGCTGGAACATCATTCACTGCCTCATCGGCTGTCATGCAAAAACCTTGAATCTTTGATCACCGACAAGCACGTCAATCAAACTCATCCAAATGCGAGCCACGGGCCTCCAATATCTGGCCTTGCAGAGATGAAGTTGGAAGGTGAAGATGGTGGTCGGAAATGGCAATGGAGGTCGCCGGAGGTGGTGGCAGCCGTGGTCCCTCCTTTTCTTCCTCCGTTTCTTCTTCTTT…	420	2.5	1	0.016	unknown protein	TCTTCTTCTATTCTTCTCCTGATCTCCCTTTCTCTCTCTCTCTC	2
27		CCGGACTTCTTGGGTTTAATGCCCAAGCTCTCCTCTCTCTCCCTTGAGAACAACAAATTCACGGGTATGATCCCGACCCAGTACGCCATCCGGGCCGTTTTACCCGGTACTGGGTTTTCGCAGTTCGAGAGGCTGTTGTTGTTTAAAGGGTTTACTACTACCCTGGAGAGCTTCTCTCTCTAAGAAGTTAGAAGATCTAGGGTTTCATCCCTTCCCTGCCGGCTCCTCCCATCCGGCCTCTCTCTCCTACCTTCTTCTTCTTCTTCTTCTTTCACCCGATCATTTCTTCCCCTTCCCTTCACCTCTTCTTTCCTTCCTTTTCTTTACCGAACTCTCCTTTCAGATCGTTTTCAAAGCTTGAGGGGTGGGGCTGCCGCCCCTTCGCCCCACCCCTCCTCC…	265	2.5	3	0.048	threonine-protein kinase At4g36180-like	TCTTCTTTCACCCGATCATTTCTTCCCCTTCCCTTCACCTCTTC	2
28		GGGATCCAAAACCAAATCAACCAATTCAAAATCCCACTTCTTTTCAATCTACATCGGTTCCCGAGCTCGAGTTTCCAACATGAACCAGATGATGAGAGGTGTCAATGCTGCTGCAGCCATTGGTGGAAGCTTCAGAGGCACAAGGCCTATGCCAAAGAGGGGGCATATAAAGACAAGGATGGCTTCAAATGCTTTCCATTCCATTGCGTCCGTTCTCTCCAAAGCCTCTTCACACATCCACCATACCAAGAAAGCTTCATGATGCGGTTAGTGCCAGTGCCAGTGCCGTTGCTCTGCTTCTTTTTCTTCTTCATTTTTGTTTGAATTCGTCGGTTTGTATAATTGGCAAAGGGAGTAGTACTCCCTTTCTCACAGAGCAAAAGGATTAGACAATCTTGT…	305	2	1	0.016	L484_024236	TCTTCTTCATTTTTGTTTGAATTCGTCGGTTTGTATAATTGGCA	2
29		CCCTCCTCTTTCCCCACTCACTCCACTCTCTCTCTCCCTCTCTCTCTCTAAAACAGAGCCAATACTCTATATATATCACGACACAGAGAAAAACAGAACACGAAATTTCCTTCTCTCTTCTTCTTCTTCTCTCTCATGCTCTGTTTCTACCAGCTACAGAGCATGGCATCCATCACCTTCCTCCCCACCCTTTTCCTCTCTCTCATCCTCTCCCTCTCTCACTTCCCCATTCCTTCCCTCTCCGATACCGGTTCAGTCGGTATCAACTACGGCCAAGTCGCCGATAACCTCCCTCCACCCTCCAAAGTAGTCCAACTCCTCAATTCCCAAGGCCTCAACCGTGTCAAGCTCTACAACACCGACTCCACCGTCCTCACCGCCCTCGCCGGTTCTAATATC…	125	4	3	0.048	histidine kinase	TCTTCTCTCTCATGCTCTGTTTCTACCAGCTACAGAGCATGGCA	2
30		CCCTCCTCTTTCCCCACTCACTCCACTCTCTCTCTCCCTCTCTCTCTCTAAAACAGAGCCAATACTCTATATATATCACGACACAGAGAAAAACAGAACACGAAATTTCCTTCTCTCTTCTTCTTCTTCTCTCTCATGCTCTGTTTCTACCAGCTACAGAGCATGGCATCCATCACCTTCCTCCCCACCCTTTTCCTCTATCTCCTCCTCTCCCTCTCTCACTTCCCCATTCCTTCACTCTCCGACACCGGTTCAGTCGGTATCAACTACGGCCAAGTCGCCGATAACCTCCCTCCACCCTCCAAAGTAGTCCAACTCCTCAATTCCCAAGGCCTCAACCGTGTCAAGCTCTACAACACCGACTCCACCGTCCTCACCGCCCTCGCCGGTTCTAATATC…	125	4	3	0.048	histidine kinase	TCTTCTCTCTCATGCTCTGTTTCTACCAGCTACAGAGCATGGCA	2
31		GGACAGGAGCACAAACTTGACGTTGTAACCCACTGCAGACAAGCCTAGCCCAAGAAGATAGTTTGTAGAAGGCGCCTGATATCGTCCACATCTACCAATCCGGCCGACCATATAACCCCTCTCTCTCTCTCTCCTCCCTCACCCCAAGGGAGAAAATCCTCAACCATTCATCCCTCTTTTTTTTTCTCCAATTTCTGTTCTTCAATCAATCAATCAAGGCTCTGCTTGAGTTACTCAGACTAGTTGGTGGAAGTCATGGCAAGTGCTCTGGTTCAATCAACTAATTTCACTTCTTCAGTTGCTAGTGAAAGACATGGCCAGCTCAGGGGATCTGGGAAGACAAAAAGGACTGTGAAAATGTTGTGCAGTTTACAAGGACCTCCACTCAGGTTGAGAAGT…	182	4	3	0.048	ATP-dependent Clp protease	TTTTCTCCAATTTCTGTTCTTCAATCAATCAATCAAGGCTCTGC	2
32		GGAGCACAAACTTGACGTTGTAACCCACTGCAGACAAGCCTAGCCCAAGAAGATAGTTTGTAGAAGGCGCCTGATATCGTCCACATCTACCAATCCGGCCGACCATATAACCCCTCTCTCTCTCTCTCCTCCCTCACCCCAAGGGAGAAAATCCTTACCCGTCTCTCTCCCCTCAACCATTCATCCCTCTTTTTTTTTCTCCAATTTCTGTTCTTCAATCAATCAATCAAGGCTCTGCTTGAGTTACTCAGACTAGTTGGTGGAAGTCATGGCAAGTGCTCTGGTTCAATCAACTAATTTCACTTCTTCAGTTGCTAGTGAAAGACATGGCCAGCTCAGGGGATCTGGGAAGACAAAAAGGACTGTGAAAATGTTGTGCAGTTTACAAGGACCTCCACT…	195	4	3	0.048	ATP-dependent Clp protease	TTTTCTCCAATTTCTGTTCTTCAATCAATCAATCAAGGCTCTGC	2
33		GAAAAATAATGATCAGCTCTTTGAATTTCTTCACAAAAATGGTACATTGAAGAACAAGAATTAAGTCATAAAATAAGAATTTCTGCTAGATGAATACAGCAGTTACTCATGAAGGTAGTCATACACTGAGAACTCTTCATATAGCAACGAACCATCGACATAGTGAAGCATGTAATAGCAGTTCTTGCAGAAGTAGCATGGATTCTCTTCAGCCCATTTGTCGTCCACCGTTACCTTTTCCGCTATCCAGATCTTACAAACAGAACATTTATGAGGCCGCTCCTTCATTTGAAATGTGACAATCGGGTAATCCCTCCGGTTCTGCACATCTTTCGGATGAATAAGCCTCATGTCCCTCAGCACAATTATATGCTTACAATCCCCCTGGTGACAGTACAT…	1257	3	3	0.048	LOC100854109	TCTTCTTCACTATTTTCACATTTTCATCACAATTTTCTTGATCT	2
34		CCGGAAGAAACATGCCAAGAGATGTAATGTTGGACGATAAAATAGTAACCATATCAAAATAAGCCAAGCTATCAGTTACCCATGACAGAATAACAGAGGCTAGCAGTGAAAAACAAAACTCAAACTCAATTCCAAACTACTAATCCAAACAAAAAAGCAACATTCTGATACAGAAGGATAAAAGAAAGCAATAGTTGTCTAGAAGAGGGCAAAAGATCACAAAATCTTAGAACACCCCTCGCAGATAAGATGAGTCAACACTAGACATACATTTATGAATATTTTCTTGGAGCTGCAGTTCATTCATCTAATCTTGTTCCGAGTTTTTATTCTTCTTTTTCTTCTTCTCCTTCTTCTCGCTTTTGTTCGCCCCATCATCACTATCGCCATTCTCAGCAT…	428	3.5	3	0.048	ACA ribonucleoprotein complex subunit 4	TTTCTCCGATTTCTCCTCATCCGATGAACCAACTTCATCCTTCA	2
35		ACCCTCTTCCTGTTCTTCTCTGTCGCCGCTCGCTCCTCTCTCTCTCTCTCTAGCTACCCTCGTCTCACTCTCTCTCTAGAGCGTCGCCGACAAAATGCCGCCGAAGTTCGACCCATCGCAGGTCGTGGACGTCTACGTCCGCGTCACCGGCGGCGAGGTAGGCGCCGCGAGTTCACTCGCCCCCAAAATCGGCCCACTCGGTCTCTCCCCTAAGAAAATCGGAGAAGACATCGCTAAAGAGACGGCTAAGGACTGGAAGGGCCTTCGTGTCACCGTTAAGCTCACCGTCCAGAATCGGCAGGCCAAGGTTGCTGTCGTCCCCTCTGCTGCTGCACTCGTCATCAAGGCCCTGAAGGAGCCCGAGCGTGATAGGAAGAAGACTAAGAACATTAAGCACAC…	632	4.5	3	0.048	60S ribosomal protein L12-like	TTTTTTCCAGAATTTGAAGTTATCAATTTTGGGTTTATGTCTCC	3
36		AAAATCGAAATTTAGTCCTCATTTCATTTGCATTTCAAATCGCCATTATACCTCACTATATTTATCTCCCTATCTACTTCTTTTCCTCTCCTCATTTCGTTTTGGCCGTTCGACGGAGGAGAGAGAGAAAACAGTGAGGTCTAGTGAGAGAAAGCTTGCGTGATTTTCGATCTACAATCCAAACTACGTTATAAAGAATGGCTGATGCAGAGGATATTCAACCCCTTGTCTGTGACAATGGAACTGGAATGGTCAAGGCTGGTTTTGCCGGTGATGATGCTCCCAGGGCAGTTTTCCCCAGTATTGTAGGTCGACCCAGGCATACTGGTGTCATGGTTGGGATGGGCCAGAAAGATGCTTATGTAGGTGACGAAGCCCAATCCAAAAGGGGTATTCTTA…	1602	4.5	3	0.048	DEAH box RNA helicase	TCTTTTTTCCCTGTCTTTTCTCTCAATTTTCAGATTTGTTTCTT	2
37		TATACCTCTCTATATTTATCTCCCTAATCTACTTCTTTTCCTCTCCTCATTTCGTTTTGGCCGTTCGACGGAGGAGAGAGAGAAAACAGTGAGGTCTAGTGAGAGAAAGCTTGCGTGATTTTCGATCTACAATCCAAACTACGTTATAAAGAATGGCTGATGCAGAGGATATTCAACCCCTTGTCTGTGACAATGGAACTGGAATGGTCAAGGCTGGTTTTGCCGGTGATGATGCTCCCAGGGCAGTTTTCCCCAGTATTGTAGGTCGACCCAGGCATACTGGTGTCATGGTTGGGATGGGCCAGAAAGATGCTTATGTAGGTGACGAAGCCCAATCCAAAAGGGGTATTCTTACCTTGAAGTATCCCATCGAACACGGTATTGTCAGCAACTGGGATG…	1557	4	3	0.048	DEAH box RNA helicase	TCTTTTTTCCCTGTCTTTTCTCTCAATTTTCAGATTTGTTTCTT	2
38		GCCCGTGAAATCCGGCAGAGGGATAGACTCCCTGTATATTGGGTGCACGGAGCCCGTGAAATCCGGCAGAGGGATAGACTCCCTGTATATTGGGTGCACGGAGCCCGTGAAATCCGGCAGAGGGATAGACTCCCTGTATATTGGGTGCACGGAGCCCGTGAAATCCGGCAGAGGGACGAACTCCCTGTACATATGATTGATGGACTTGTGAAAGTATCGTAAATGTGGAAATAAGTGAAAGATGTGATAGATTTAATCATTGTGACACTTGATACATATGAGATAACACTGGGGTACTAGATTGAGTTAATGAGAAAGAAAGACTTGAAATGTGATAATGGTGGAGTTCGGATACGTGAGGCAAAATTGGTGAAACTTCTGTGTGAGTGGGGGTGTGTA…	1161	4.5	3	0.048	unknown protein	TTCTTCTTTCATTTCATTTGGTGGAGGGAGTAATCAGAGAAGAG	2
39		GCTAATATGAACCATTAAAACTTGTCATACATTTTCAACATGGTTGATTTTATTTTATTTTTTCATCCTCATTACTAATTTATTGTACAATTTACTGCAAATATTGCAGAGATTGATCTTCATATAATTAATACAAACTTACAAAAAAATCATCGAATAATCTTACTGCACTCATTCAAAAAGACTATTATCTCCTCAAGGGGCAACTTGTGGAGTGGCGGCGGCTCCACTTGGATTCGCAGCGTTTTTCTCAGCTTCACTTATCATTTTCAAAATTTCCTCTCTCTTCGCCGCCATGGCCTGCATCTTGGCATCCATCTTCTCCAGCTTCTGCTTCAGTTTCGCAGGATCCGTCTTATCTTCAGGATTCTTCTTCTTCTTCTCCTTTCCATCACCACC…	381	4	3	0.048	ATP-dependent RNA helicase	TCTCCTTTCCATCACCACCTTCCTTATCCTTACACTCTTTGTCT	2
40	vas-miR5049c																	TTTATCGTTCGTATCGATTTCTCTGTCTGGGTCTCTCTCCTCTCCTCTCTCTTTCCCTCTCTGCAAAATAGTGGAGAGGATGTAGAAGAGAACGAGATAGAGCACGGGTGCACAGCTCCATTTATGAATCAGTGTTGTACGTGTAGGCTGTGTCTAACATGGGCAACTGCTTGGACTCCCCTCAACAGGCTGACGGATTTATCATTGCCAAGGCCCACTCCGGCTTGTCAAGTCTTGGAGCATGAAAAAATATAGCTCGGGGAGCCCAAGAAGAAGAGTTTAAGGGAGACAAAGGCTTTGTTCAAGATAAGGTCCCATCGAGGTTCAATGGGTAAAGTTCGGCTTATTAGCCTTGAGGGTGGTGTAGGTTCTAGGGTGAAGATTTGAAGGGCAGCCAAT…	309	4.5	1	0.004	unknown protein	AAGGTCCCATCGAGGTTCAATGGGTAAAGTTCGGCTTATTAGCC	2
41	vas-miR5072																	CTGGGGATAGCCGCTGGAGGACAATTGACGACAACGGACGAGGTAGAAAACTTTCCGGGGTTCGAGAAGATCCAAGGTGCGACACTCATGGACCAGATGCGCAAGCAGAGCGAGGCGTGTGGCACCGAGATTGTCAGTCAGACCGTGGGCAAGGTAGACCTCTCCTCCCGACCATTCAAGTTCTGGCTACACCCCATGGGCGACGAGGAGACACTCGAGGAAGAGACACACACGGCTGATGCGATTGTCATTGCTACAGGAGCCAAGGCGAGGAGGCTCGGTCTGGCTGGCGAGGACAAGTTCTGGGGCAATGGTGTCAGCGCGTGCGCCGTGTGTGATGGTAGCTTGCCCATATTCAGAGAGAAGCCGCTGGTCGTCATTGGCGGTGGTGACTCGGCT…	398	3.5	0	0.002	NADPH-dependent thioredoxin reductase	CTGTGGAAGAGGCCGTATACTTGACCAAGAAGGCAAGCAAGGTA	3
42	vas-miR5077	CTTGAAATTAAAATTGTGGCGGCGCGCTTTCTTTTTTTCCAATCAGATGAAATTAAATTGCGTAGAAGTTGAAAAAGCAAATAAAGGCTGAAAAAGCCTCTCTTCTACTTCTTCGGATCGACCACACCTCTGAGTTTCGGTATTTCGATTTTATTCAATTCGTCAATCTGATGGATACCAATAATTGGAGGCCTGCTCCTGGTGGCGTTGGCGGAGGCAGCGGTGGTGGTGAACCCACGATGGACGCAGGAGATTGGAGATCCCAATTGCAACCTGATTCGCGACAAAGGATTGTCAACAAGATAATGGACACTTTGAAGAGGCATCTTCCGTTCTCCGGACAGGAGGGACTGCAAGAGCTGAAGAAAATTGCTGTAAGGTTTGAGGAGAAGATTTACA…	235	2.5	1	0.01	LOC101297525	CCACGATGGACGCAGGAGATTGGAGATCCCAATTGCAACCTGAT	2
43		GAAAAAGTGATCACTTGAAATTAAAATTGTGGCGGCGCGCTTTCTTTTTTTCCAATCAGATGAAATTAAATTGCGTAGAAGTTGAAAAAGCAAATAAAGGCTGAAAAAGCCTCTCTTCTACTTCTTCGGATCGACCACACCTCTGAGTTTCGTCAATCTGATGGATACCAATAATTGGAGGCCTGCTCCTGGTGGCGTTGGCGGAGGCAGCGGTGGTGGTGAACCCACGATGGACGCAGGAGATTGGAGATCCCAATTGCAACCTGATTCGCGACAAAGGATTGTCAACAAGATAATGGACACTTTGAAGAGGCATCTTCCGTTCTCCGGACAGGAGGGACTGCAAGAGCTGAAGAAAATTGCTGTAAGGTTTGAGGAGAAGATTTACACTTCTGCCAC…	225	2.5	1	0.01	LOC101297525	CCACGATGGACGCAGGAGATTGGAGATCCCAATTGCAACCTGAT	2
44	vas-miR5139									ACCTCTGGTGTTGCGGGGATACAGTGTGAGGGTAAAGAAAAATACTAATGAGCGGGTAACCCATGAGATTTGGGGCTCATGGACACCGGGTGAGCGGGGAAGTGTGTATAACTTCAGGGCTCGGGTATTGGTGTCGGGTTGAGTATTTTTTGTGTCACACAAATATTGTAATCTCTCTAGTGTTCATATAATGGAGTGTCTCTCTCCCGTGGACTAGGCCGGTTTTGGGCCGAACCACGTAAATCTCTCGTGTCACTCTTGTTTTTCTTTGTGTTAATACTTGTTTAGTATTGGATCTCAATATGTGTGTGTTGTGGGTATCACCAAACTTCCGCTAAAATCCCAACAAATTGGTATCAGAGCCCATGGTTCATAACGGGCTTGTTTTACACATTGGTG…	360	2	0	0.004	unknown protein	GAGCCCATGGTTCATAACGGGCTTGTTTTACACATTGGTGAGAT	3
45										CAGTGCCAGGGTGCCAGTCAGGTGTTCATAGAGGTTGAGTTTTGTAATTTTGTCGTTTAGAGGGTGTTGTGGAATGGCAATAAATATTGTGAGGATGGTGTGGAACTGTACATGTCTAATGTTGTTGACTGTACAATTGTTGAGGAGGTGTGAACACCTGTTTACTTTTGTTGTTTCTGCTGCTGAGTTGTAGCTGAATTTTTGAGTATTACAATTTGTGAGAAGCCGGAAGGGCGTGCAGAGGGTGACAGGTGTCCTGCCACTTTGGGTAGGTTATATCCTGCCAGAGTGGGGTGTGACAGTTTTGGTATCAGAGCCTAGGTTATAGGTTCTGTAGACTTTTTGAGAGTGTGGCACTTGTGGTGGACCATAGGCGGTGTTGTTTTGAGTTGTTGAGTC…	314	1	3	0	unknown protein	GAGCCTAGGTTATAGGTTCTGTAGACTTTTTGAGAGTGTGGCAC	3
46										AAGAAGAAGAAGAAGAAGAAGAAGAAGAAGAAGAAGAAGAAGAAGAAGAAAGAAAGGAAGAAAAGAAAAGAAAAATTGGGGAAAATTCATAAAAGGTGGTGAAATTGTAAGAATGGTCGTGGTTATGCTTTCGGTGCGTGGAGGTTAAGTTGATAGCGGAGTTTGTCCTTTCGTGGCAGATTTTCAGTTGAGCTAGAAGTCGGTCCACTGCAGTGCCATGGTGCCAGTCAGGTGTTCATAGAGGTTGAGTTTTGTAATTTTGTCGGTTAGAGGGTGTTGTAGAATGACAATAAATATTGTGAGGATGGTGTGGTACTGTACATGTCTAATATTGTTGACTGTACAGTTGTTGAGAAGGTGTGAACACCTGTTTACTTTTGTTGTTTCTGCTGTTGAGTT…	522	1	3	0	unknown protein	GAGCCTAGGTTATAGGTTCTGTAGACTTTTTGAGAGTGTGGCAC	3
47										GTTCTGTCCTCTTCACAACTCCTTCGGTCGAGCACAGTCGTCTTGGACTCTCGTCGCCCCTCTTCGGATATCGGATCAGGCAATGGTGGATTGGTCTAAACTTCCAAATGAACTGTGGAGGTCAATTGCAGGAAAACTGCGTTTAATAGAAGATTATCTGAGGTTTGGTGGGGTTTCTAGGTCTTGGCATTTGATTACTCTCGAGAAGGAGAGTTATTCTTGCTCAGAGCTTCCTTGGGTGATGCTCACTGAAAATGAAGCTAGTGGCATACGTGGATTCCATAGTCTTTTCAGTAATAAGATTTACAAATTACTGTTGCCACAGATTTGTGGAAGGCGGTGTTGGGGCTCCTCTCATGGTTGGTTGGTCAGTGTTGGCACTGATCTAGAGATGCACGT…	1173	3	1	0.022	LOC102596134	GGCCAAGTTTGTGGTAATCTGAACATTTACATGGGGTTATGTCA	6
48	vas-miR5205b																	TTCCCTTCGTGAATGAAGCCCGAAACACGGAATCACGCTTTCAATCTCTGGCTCGTACTCTCGAATCAAACCGAAGGCATCTCGTCGCCCAAGCTGTTGAATTTTCAGGGGCGGGTGAACACAGTACAAAACCTGTGCGTGTGCGTCTGTAAGAGAGAGATGGCAGAAGAATCAGAGAAGAGGTTTCATGAAATCATGGACAGGCTTTTCCGCGCTCCTCCAAAACCTAAATCCAATTCCAAATCAACGACCACCACCAGTACATCACTGCCAGACTCCACCAGTTCGTTCGGAGTTCAGTTGTCAAGAGGTAAAAAACGGCCGAATATGGCACCGGTAATTGGACAGAAATCGAGGGGGGATATAGTTGAGAGATTACAGAATTCCTCGGTCTCGGGT…	1576	3.5	4	0.002	LOC103342220	AATTTTAGAGATCGTCTTTGTGCTAATAATTCATTTCAGGGAGG	1
49	vas-miR5217									ACATAGCAACGTCGCTTTGGAAAACCCATATTCCAGCTCAACAGCACAGAGCCCCCCACTCTTTGTTCTTTCCTTTTGTTCCTCCATCAATTACTGTAAAAGATAACAAAACCCATCCCTGGCAATTAAAATCATCTGCCATTTTCACCCACTTAATTTTACAGAGTTTGGGTCCTGATCACAAGTCTCCTGGCAATTGCTATTGTTATGGGTGACGGGAGTTATGATCATCAGCGGAGGAAGAAAGCAGTGGCTAAAATTCCACTGCTGTTATGCTTCTTCTTCTTCTTCCTCAACATGCTTGCTGCTGGCCATTCTGCGGCTGCTGCTCGACTTCACAAGACGACGATCAAGTCTGCCAACAGCAGTGGTTGGGAACTGAGTCGGCGGCGACACCTT…	1160	4	2	0.03	alpha galactosidase	ACAATGTGACATTGGGATTGCTTGGCAACAAAGAAGTTATTGCA	2
50	vas-miR5225b																	CGCAAACATACTTCTACTGATATTGAAATCACGCCAGCATCAATTTGCAAACATATGTTTACCAAGGCTAAGATAAGGTCTAACAATACTGAATTGCGCTGATAACAACAACAAAAAAAAGGCTAAGATGAGTCCTCCAATAACCATAGGGATTTCAAATCGAGTCAAATGATCATCTTAACAAAATTCAAATTTAATCCATAAACTAGAGAAAATGAACCCTAAAAGTTCCAACGAAACTTGCAGAAAAAAAGAACTCAAGATAAGAAGAGAAGAGGCATTATGCCGTGCTCTGCTTCTTAAGCTTTGCAAGTTCCTTCCTCACAACTGCAGCTCTCTTGATTTTTGCCAACATTAGCTTGAACCGGTCAAAATCATTGAGTGAAGCCCTCCTCTTCT…	395	4	0	0.004	60S ribosomal protein L14-1	CTTCTGCACAATAAGTTTCCTGCCCCAAGAACTGTTCTCCCACT	2
51	vas-miR5260	CACGCAGCTATTTTTTCCCTCTTAACAAACTCCCGTAAACAATTCATTGACGTTAGTCATCGAACATTCGCGAACACTCTCGAAAACATAACCCAACGCGGACTCCACTCCTATAAAACCCCACTTCTCCAAACAATCCATCCATTCACAAATCCTAGTTTTTCATAACAGTAAACATCTTCCAATCTTTCCATTCATCATCTACTCGCTTACAAAGCCTAGAAGAAAGAGAAGAATTCTTTCAAATTCGATGGCCGGAAAAGGAGAGGGCCCTGCGATCGGAATCGATCTCGGCACGACTTACTCCTGCGTCGGAGTATGGCAACACGACCGCGTTGAGATCATAGCCAACGACCAAGGTAACAGAACGACGCCGTCCTATGTCGCCTTCACAGATAC…	1533	2.5	3	0	heat shock cognate 70 kDa protein 2	CAAAGAAAGAACAAGTCTTCTCTACCTACTCCGATAACCAACCC	2									CACGCAGCTATTTTTTCCCTCTTAACAAACTCCCGTAAACAATTCATTGACGTTAGTCATCGAACATTCGCGAACACTCTCGAAAACATAACCCAACGCGGACTCCACTCCTATAAAACCCCACTTCTCCAAACAATCCATCCATTCACAAATCCTAGTTTTTCATAACAGTAAACATCTTCCAATCTTTCCATTCATCATCTACTCGCTTACAAAGCCTAGAAGAAAGAGAAGAATTCTTTCAAATTCGATGGCCGGAAAAGGAGAGGGCCCTGCGATCGGAATCGATCTCGGCACGACTTACTCCTGCGTCGGAGTATGGCAACACGACCGCGTTGAGATCATAGCCAACGACCAAGGTAACAGAACGACGCCGTCCTATGTCGCCTTCACAGATAC…	1533	2.5	3	0	heat shock cognate 70 kDa protein 2	CAAAGAAAGAACAAGTCTTCTCTACCTACTCCGATAACCAACCC	2
52	vas-miR5298a	GAGAGAGAGAGAGAGAGAGAGAGAGAGAGAGAGAGAGAGTGAAGAGAGAGAGAATGGCAAACCCTAAGGTTTTCTTCGACATGACCGTCGGCGGCGCACCGTGTGGCCGGATCGTGATGGAGCTCTACGCCGACACCACCCCGCGAACGGCGGAGAATTTCCGGGCACTCTGCACCGGCGAGAAAGGCGTCGGAAAAAGCGGCAAGCCTTTGCACTTCAAGGGCTCCAACTTCCACCGCGTGATTCCAGGGTTCATGTGCCAGGGCGGCGACTTCACCGCCGGAAACGGCACCGGCGGCGAGTCGATCTACGGATCGAAGTTTCCCGACGAGAATTTCGAGAAGAAGCATACCGGCGCCGGAATACTGTCGATGGCGAATGCTGGACCGAACACCAACG…	637	4.5	3	0.036	cyclophilin	TCTATCTATCTAGGCTTGTGGTTTTTATTGAGTCTGGTGGTTAT	4	GAGAGAGAGAGAGAGAGAGAGAGAGAGAGAGAGAGAGAGTGAAGAGAGAGAGAATGGCAAACCCTAAGGTTTTCTTCGACATGACCGTCGGCGGCGCACCGTGTGGCCGGATCGTGATGGAGCTCTACGCCGACACCACCCCGCGAACGGCGGAGAATTTCCGGGCACTCTGCACCGGCGAGAAAGGCGTCGGAAAAAGCGGCAAGCCTTTGCACTTCAAGGGCTCCAACTTCCACCGCGTGATTCCAGGGTTCATGTGCCAGGGCGGCGACTTCACCGCCGGAAACGGCACCGGCGGCGAGTCGATCTACGGATCGAAGTTTCCCGACGAGAATTTCGAGAAGAAGCATACCGGCGCCGGAATACTGTCGATGGCGAATGCTGGACCGAACACCAACG…	637	4.5	3	0.026	cyclophilin	TCTATCTATCTAGGCTTGTGGTTTTTATTGAGTCTGGTGGTTAT	4	GAGAGAGAGAGAGAGAGAGAGAGAGAGAGAGAGAGAGAGTGAAGAGAGAGAGAATGGCAAACCCTAAGGTTTTCTTCGACATGACCGTCGGCGGCGCACCGTGTGGCCGGATCGTGATGGAGCTCTACGCCGACACCACCCCGCGAACGGCGGAGAATTTCCGGGCACTCTGCACCGGCGAGAAAGGCGTCGGAAAAAGCGGCAAGCCTTTGCACTTCAAGGGCTCCAACTTCCACCGCGTGATTCCAGGGTTCATGTGCCAGGGCGGCGACTTCACCGCCGGAAACGGCACCGGCGGCGAGTCGATCTACGGATCGAAGTTTCCCGACGAGAATTTCGAGAAGAAGCATACCGGCGCCGGAATACTGTCGATGGCGAATGCTGGACCGAACACCAACG…	637	4.5	3	0.028	cyclophilin	TCTATCTATCTAGGCTTGTGGTTTTTATTGAGTCTGGTGGTTAT	4
53		ACCAGTACAAACACTATTCTCACTAGTCAACACAAACATCCACAATGGCAGCAAACCCTAGAGTCTTCTTCGACCTCTCAATCGGCAACGCCCCAGCCGGCCGCGTCACCATGGAACTCTTCGCCGACACCACCCCAATCACGGCCGAGAACTTCCGCGCCCTCTGCACAGGCGAGAAAGGCGTTGGCAAGAGCGGCAAGCCCTTGCACTACAAGGGCTCCACCTTCCACCGCGTGATCCCAGGCTTCATGTGCCAGGGAGGCGACTTCACCGCCGGAAACGGCACCGGCGGCGAGTCGATCTACGGATCGAAGTTTCCCGACGAGAATTTCGAGAAGAAGCATACCGGCGCCGGAATACTGTCGATGGCGAATGCTGGACCGAACACCAACGGATCAC…	631	4.5	3	0.036	cyclophilin	TCTATCTATCTAGGCTTGTGGTTTTTATTGAGTCTGGTGGTTAT	4	ACCAGTACAAACACTATTCTCACTAGTCAACACAAACATCCACAATGGCAGCAAACCCTAGAGTCTTCTTCGACCTCTCAATCGGCAACGCCCCAGCCGGCCGCGTCACCATGGAACTCTTCGCCGACACCACCCCAATCACGGCCGAGAACTTCCGCGCCCTCTGCACAGGCGAGAAAGGCGTTGGCAAGAGCGGCAAGCCCTTGCACTACAAGGGCTCCACCTTCCACCGCGTGATCCCAGGCTTCATGTGCCAGGGAGGCGACTTCACCGCCGGAAACGGCACCGGCGGCGAGTCGATCTACGGATCGAAGTTTCCCGACGAGAATTTCGAGAAGAAGCATACCGGCGCCGGAATACTGTCGATGGCGAATGCTGGACCGAACACCAACGGATCAC…	631	4.5	3	0.026	cyclophilin	TCTATCTATCTAGGCTTGTGGTTTTTATTGAGTCTGGTGGTTAT	4	ACCAGTACAAACACTATTCTCACTAGTCAACACAAACATCCACAATGGCAGCAAACCCTAGAGTCTTCTTCGACCTCTCAATCGGCAACGCCCCAGCCGGCCGCGTCACCATGGAACTCTTCGCCGACACCACCCCAATCACGGCCGAGAACTTCCGCGCCCTCTGCACAGGCGAGAAAGGCGTTGGCAAGAGCGGCAAGCCCTTGCACTACAAGGGCTCCACCTTCCACCGCGTGATCCCAGGCTTCATGTGCCAGGGAGGCGACTTCACCGCCGGAAACGGCACCGGCGGCGAGTCGATCTACGGATCGAAGTTTCCCGACGAGAATTTCGAGAAGAAGCATACCGGCGCCGGAATACTGTCGATGGCGAATGCTGGACCGAACACCAACGGATCAC…	631	4.5	3	0.028	cyclophilin	TCTATCTATCTAGGCTTGTGGTTTTTATTGAGTCTGGTGGTTAT	4
54		CTAAGCAGTGTACAAGACAACTTCACAGTGTGTGTGTTTCCGTGTGAGAGAGAGAGTGAAGAGAGAGAGAATGGCAAACCCTAAGGTTTTCTTCGACATGACCGTCGGCAGCGCACCGTGTGGCCGGATCGTGATGGAGCTCTACGCCGACACCACCCCGCGAACGGCGGAGAATTTCCGGGCACTCTGCACCGGCGAGAAAGGCGTCGGAAAAAGCGGCAAGCCTTTGCACTTCAAGGGCTCCAACTTCCACCGCGTGATTCCAGGGTTCATGTGCCAGGGCGGCGACTTCACCGCCGGAAACGGCACCGGCGGCGAGTCGATCTACGGATCGAAGTTTCCCGACGAGAATTTCGAGAAGAAGCATACCGGCGCCGGAATACTGTCGATGGCGAATGC…	654	4.5	3	0.036	cyclophilin	TCTATCTATCTAGGCTTGTGGTTTTTATTGAGTCTGGTGGTTAT	4	CTAAGCAGTGTACAAGACAACTTCACAGTGTGTGTGTTTCCGTGTGAGAGAGAGAGTGAAGAGAGAGAGAATGGCAAACCCTAAGGTTTTCTTCGACATGACCGTCGGCAGCGCACCGTGTGGCCGGATCGTGATGGAGCTCTACGCCGACACCACCCCGCGAACGGCGGAGAATTTCCGGGCACTCTGCACCGGCGAGAAAGGCGTCGGAAAAAGCGGCAAGCCTTTGCACTTCAAGGGCTCCAACTTCCACCGCGTGATTCCAGGGTTCATGTGCCAGGGCGGCGACTTCACCGCCGGAAACGGCACCGGCGGCGAGTCGATCTACGGATCGAAGTTTCCCGACGAGAATTTCGAGAAGAAGCATACCGGCGCCGGAATACTGTCGATGGCGAATGC…	654	4.5	3	0.026	cyclophilin	TCTATCTATCTAGGCTTGTGGTTTTTATTGAGTCTGGTGGTTAT	4	CTAAGCAGTGTACAAGACAACTTCACAGTGTGTGTGTTTCCGTGTGAGAGAGAGAGTGAAGAGAGAGAGAATGGCAAACCCTAAGGTTTTCTTCGACATGACCGTCGGCAGCGCACCGTGTGGCCGGATCGTGATGGAGCTCTACGCCGACACCACCCCGCGAACGGCGGAGAATTTCCGGGCACTCTGCACCGGCGAGAAAGGCGTCGGAAAAAGCGGCAAGCCTTTGCACTTCAAGGGCTCCAACTTCCACCGCGTGATTCCAGGGTTCATGTGCCAGGGCGGCGACTTCACCGCCGGAAACGGCACCGGCGGCGAGTCGATCTACGGATCGAAGTTTCCCGACGAGAATTTCGAGAAGAAGCATACCGGCGCCGGAATACTGTCGATGGCGAATGC…	654	4.5	3	0.028	cyclophilin	TCTATCTATCTAGGCTTGTGGTTTTTATTGAGTCTGGTGGTTAT	4
55	vas-miR535d	AAATGCCTGGGGAGCAAATTAGAAAACGCAAAATGGAATCCTGGGCCTGCCGATTGCCCCCGAGAGAAACTTGAAACAGGGGTTTGCCCTGAGTGAGTCGCTGAGTTCCTTCCAAGTTCCAACGGCGACTCATTGCTCACTATCAAATGTGTTCTGCAGATCGTCCAAATTGAATTCGAAGTCCAGACATCGAGCGGCATTCAAGGGTTTCATCAAGCGGATCTCAAGAAGAAATCGCGTAAATGGACGAGGTAGTGGAGGCGGTTGAGAAGGCGAAGAAGGAGTGGGACGAGACGTACAAACGAACCAAAGACACCATCGAGTCAATTGAAAGATACGGTTGTAAATCAAAAGGAGAATCCGCCGTTAATTCGTTGCCCAGATTGAATGGTATTGCAC…	419	3	3	0.008	Sec20 family protein	CTCGTCGTTGCAGTTCAATCTCGATCTTCTCGCTCCTCAGTTAC	2
56	vas-miR5659									CCTCTCTCTCTCTCTCTCTCCTTCCTTCCAAATTTCAACCCTGCAAGTAAAAACGCAATGGATCACAGCACCACACACAGCTTCCAACCCTAGAAATCGAAAACCCTAATTTCAACCCTAGAATGGAGGACGACGCCGTTTCCGTCCCTGACCACAAGCTCTGCGGTTACTTACGCGCCGTCCTCACCGCCACTCCCTCCTCCCTCTCCCAGACCCTCCGTATCAACACGCGCTGCCACGTCAACAGTCCAGACGCCGGATTCCTGACCGACACCGGCGTCGTATTGTCGCCGATCAACGGGGATTTTGTCGAGAGAGAGAGCGGGGCGGAGAGGGAGAGCGCGACGCCGTCTTCTTCGAGGAAGAAGTGGAGGAGGTTTGGACTGGTGCAAGGGAGCT…	3415	3	2	0.004	F-box protein At3g54460-like	ATCTCATTGAGTTACAACCATCGTATAAACAGGATGACTGGGAT	2
57										CCTCTCTCTCTCTCTCTCTCCTTCCTTCCAAATTTCAACCCTGCAAGTAAAAACGCAATGGATCACAGCACCTCGCACAGCTTCCAACCCTAGAAATCGAAAACCCTAATTTCAACCCTAGAATGGAGGACGACGCCGTTTCCGTCCCTGACCACAAGCTCTGCGGTTACTTACGCGCCGTCCTCACCGCCACTCCCTCCTCCCTCTCCCAGACCCTCCGTATCAACACGCGCTGCCACGTCAACAGTCCAGACGCCGGATTCCTGACCGACACCGGCGTCGTATTGTCGCCGATCAACGGGGATTTTGTCGAGAGAGAGAGCGGGGCGGAGAGGGAGAGCGCGACGCCGTCTTCTTCGAGGAAGAAGTGGAGGAGGTTTGGACTGGTGCAAGGGAGCT…	3415	3	2	0.004	F-box protein At3g54460-like	ATCTCATTGAGTTACAACCATCGTATAAACAGGATGACTGGGAT	2
58										CCAACCTCTCCTTCGTATTGCCGTTACCTACCCCTCTCTCTCTCTCTCTCTCTCCTTCCTTCCAAATTTCAACCCTGCAAGTAAAAACGCAATGGATCACAGCACCTCGCACAGCTTCCAACCCTAGAAATCGAAAACCCTAATTTCAACCCTAGAATGGAGGACGACGCCGTTTCCGTCCCTGACCACAAGCTCTGCGGTTACTTACGCGCCGTCCTCACCGCCACTCCCTCCTCCCTCTCCCAGACGCTCCCTCTCAACACGCGCTGCCACGTCAACCGACCAGACGCCGGATTCCTCACCGACGCCGGCGTCGTATTGTCGCCGATCAACGGGGATTCTGTAGAGAGAGAAAGCGAGGCGGAGAGGTCTTCGTCGAGGAAGAAGTGGAGGAGGAGG…	3437	3	2	0.004	F-box protein At3g54460-like	ATCTCATTGAGTTACAACCATCGTATAAACAGGATGACTGGGAT	2
59										GACCACAAGCTCTGCGGTTACTTACGCGCCGTCCTCACCGCCACTCCCTCCTCCCTCTCCCAGACGCTCCCTCTCAACACGCGCTGCCACGTCAACCGACCGGACGCCGGATTCCTGACCGACGCCGGCGTCGTATTGTCGCCGATCAACGGGGATTCTGTAGAGAGAGAAAGCGGGGCGGAGAGAGAGAGCGCGAGGAAGAAGTGGAGGAGGAGGTTTGGACTGGTGCAAGGGAGCTTGAGCGTGGTTCACCAGATTCACGCGTTGGTAACGCACAAGTGTTTGAAGGCAGAAGGAAGGGTTTTGAGAGTGGATAGGGATTGTGGGGATGGTGTGAGGGTTGTGGTGCTCGTGGATGTGTACTTGCCGATCGCGGTGTGGTCCGGGTGGCAGTTTCCG…	3254	3	2	0.004	F-box protein At3g54460-like	ATCTCATTGAGTTACAACCATCGTATAAACAGGATGACTGGGAT	2
60										CTCTCTCTCTCTCTCTCTCCTTCCTTCCAAATTTCAACCCTGCAAGTAAAAACGCAATGGATCACAGCACCACACACAGCTTCCAACCCTAGAAATCGAAAACCCTAATTTCAACCCTAGAATGGAGGACGACGCCGTTTCCGTGCCCGACCACAAGCTCTGCGGTTACTTACGCGCCGTCCTCACCGCCACTCCCTCCTCCCTCTCCCAGACCCTCCGTATCAACACGCGCTGCCACGTCAACAGTCCAGACGCCGGATTCCTGACCGAGACCGGCGTCGTATTGTCGCCGATCAACGGGGATTCTGTAGAGAGAGAAAGCGGGGCGGAGAGAGAGAGCGCGAGGAAGAAGTGGAGGAGGAGGTTTGGACTGGTGCAAGGGAGCTTGAGCGTGGTTCA…	3402	3	2	0.004	F-box protein At3g54460-like	ATCTCATTGAGTTACAACCATCGTATAAACAGGATGACTGGGAT	2
61	vas-miR5721																	TTTGTCCACAAAAATACTTACCAATATCAGAAGATTCAGAACAGAAAGAATACTACAAATAATAGATTGTACATGATCAAGTCTTAACTCTAAACATAAACATGTGAACTGTATTTCTTCTGGTTATCTACTACTACTTACTAGCTGTGATCTACACCTAGAGATCGAGCAACGACACTAGCATTGCATCCACAAACACACCTCGACACCACACACTTGTCTGGAGCCAACCACAAAGTGTACATATAGGCAGCGCTGCACAAATACACGGTGTTGAGGGGTGTTTGAGCAGCTGCGCTGAACAACTTCTCATTTTGGAGACCCACTGAACAACTTCTCCAGACACATTCCCTTGAACTTGTGGAATTCAGATTGTGGGCTCCATTTCTTTGGACTTTG…	634	4	0	0.014	WD repeat-containing protein 87	TCCTTCTCCTTCTTCTGGTTCAGGGTCATCAACCTCAGACTCCT	4
62	vas-miR5813																	CTCTCATGCCAACACCCGCTTCCACTCTTCATCACCGCATCTATGCCGCCGTCCTCTTCTTCTTGTTCGCCTCCCGACCCTGAGCGATGCGCTCGATGATCTTTTCGCGGTCCTTGTCGAGCTTGAGCTTGGTGATTTCGACCTTCGAAGGAGCAATGCCGAGCGGGACGGACTGGCCGTTGGACTTCTCGCGGGCGACGCGCTCGATGTGGACGACGTATTTGAGGCGGTAGACGGAGGTGATTTTGCCCTCGCGACCCTTGTTGGTGCCGCGCTTGATGACGACCTCGTCGTCTTTGCGGATGGGGATTGCGCGGACGTTGTGCTTTTCTCTGAGTTCCTTTGACAGCGGTGCGCTCATAATCACACGGCGCACACTGGACGGGGCGGAGAAATGTG…	51	4	0	0.01	60S ribosomal protein L26-1-like isoform 1	GTCCTCTTCTTCTTGTTCGCCTCCCGACCCTGAGCGATGCGCTC	5
63																		GTACACCATGGATCTGGAATTTTTTTTTCTCCACCCATTAAGTGATGATTGCCAAAAAGTGTGTCATCAAGGTGGAATTATTTCTCCCTTACTCCACTGAACAGTCATTTCCCCTTTTTATTTCTCACTTACTACCTTTATATTTTTTATTTTCCAAAATAACACAAAACAATTACACTTCACTTCTTTGCAATTACTTTCCGCAAAGTTGGCCCATCACAATCTCCACTGACCTTTTCTCTTTTGCTATAAATCCATCACTCCTCACCACCTTCCACTGCATCACACTCTTTCTTCTTCTTTTAGCAATTACACAATCTAGAGAGAGAGAGAGAGAGAGAGAGAAATTCCCAGAGAAAGAGAGAATGGAGGGGAAAGAGGAGGATGTGAGGCTAGGAG…	567	4	3	0.032	aquaporin PIP1-2	GTCTTGACTGTCATGGGTGTGGTTAAGTCCCCTTCCAAGTGTTC	2
64	vas-miR6478	TGTATGTGAGGTTTTTTTTTGAGAAATAGAAAGAAATTCATTAATAAAGGCTATTACAAACTACCGAGTGCAAATGAATACAGACAAAAAGACACACATCACCAAATCAGAAAAAAAGATCCGGCAGCCTCGGTAGCTCCATAATTGACGAGGCTTCCCTGCAGAAACTGTCCGATACAGTTTGGAGCCACATATTACTCCAGGTCGAGAGAACTGCGACACGGTTAGACATCGTGCAACTAGATGGCGCTGGCCAACTACAGTGCTCTAAAACCGGTAGAGAAACTGCTGGAAAGAGACGTAATCATGGAAAACGGAAGAAAACTGCTGTGGAGAATCCCGATTCAACTGATTCAACTGAGGAGATCTCCCTGAGCTTATTTGTACGAAAATGCAACA…	1925	3.5	0	0.004	H257_17482	CTAGACGTCGGTCCACTACAGTGCCAGAGTGCCAGTCAGGTGTT	16									AGTAATTATGTGATGGTTGTCAGTTCGGTTGCGGAGTTGGAGTTGGTCAATCAAAGTTGTGTGCTGAGGTAAGATTGGGATTTGATATTGTTCATGGGTTTTGGGCAGTCCTACGAATATTGAGATGTACAGTAAAAAAAAAGGGGTTATTTGAGGTATTCAACAGGATTTGGACTTTTATCTATTTTCAATATACTGAATATTGTGAGGGTGTTATGGTTTTTAAGGATAAACTTGAGCATGTGAATTGACAAGCTGAGAGGAATCAGGTGTTGGTTGTAGTGAACAGAATTACAAATGGGTTTAGACAAATTGTGATATTGTGGATTGTAGCAGATGAAGTTGTTAATATTTTATTATGGGTTGGACGCTTGTTTATGGATGGTGAGTTGATTTCTG…	3018	3.5	3	0.018	LOC103337735	CTAGACGTCGGTCCACTACAGTGCCAGGGTGCCAGTCAGGTGTT	4
65																		AAAAAAAAAAAAAGAAACAGAAATGTTTGTGGTTACATTTTGAGAGGTGCAATACACCCAAGGGCAAAACATTTGATTGGTTGGCAACCATGGATTGAGTGGAAACTGTAGTTTGATTACTAAAGTGAGGAGCATTAAGCGATCAATTTATGGGTATTTGTCGTTGAGGCAGAGTTGAACCGGAGTTTATAGAATTGTGTGCTGCTTGTTTACAGTTGAGTATGGAATATAATTGGCATTGTTGAATGATAGATAAACAATGGGGTTCCTCCTCAGAAATTTGGTGGTTTGTTGGACAGATAGAATGATTAGAGTGTCTGAGAAGGTGGAAGAAAAAAAAGGTTTTGGGTAAGCTAGTGGTTGTGCAGAGGATATTGTCAATATTCAGGGACAAAGTTG…	1327	3.5	3	0.018	unknown protein	CTAGACGTCGGTCCACTACAGTGCCAGGGTGCCAGTCAGGTGTT	4
66																		GAGAGAGAGAGAGAGAGAGAGAGAGAGAGAGAGGAGTCCGTTGTCATAATTGCCTGACATTTCCTCTCCAACCCTATTAGCCGCCATTAATTACACAACTCTCTCTTTCTCTCTCTTCGGCCAGAACGAAAGGCGATACACTTTCCTTTCCAGCCTCCCCTGTTTCTCCCCTGTCACTATCTTCTTCAATCGGCTTTTCAAATTCGCTTTTGGAATAGAAGGGTTTTTGTTTCTCTCTCTCACTCTCCCTCTCTCTCATACAAGATTCAGGTTCGAATATTTATCGTCCAGAAATCAGAGGTGATTATTTCAGCTTCTAATTATTGTTTGTTTTGGGTTTGTAATTGTTTGGATTAGTGATGGGAAAACCTACTGGAAAAAAGAACAAAACAGAATCGA…	1281	4.5	3	0.018	POPTR_0006s27450g	CTGAGGTTGGCTGAAGCATCTGGTGATCAACAGGGTTCTCTTAG	2
67																		GAGAGAGAGAGAGAGAGAGAGAGAGAGAGAGAGGAGTCCGTTGTCATAATTGCCTGACATTTCCTCTCCAACCCTATTAGCCGCCATTAATTACACAACTCTCTCTTTCTCTCTCTTCGGCCAGAACGAAAGGCGATACACTTTCCTTTCCAGCCTCCCCTGTTTCTGCCCTGTCACTATCTTCTTCAATCGGCTTTTCAAATTCGCTTTTGGAATAGAAGGGTTTTTGTTTCTCTCTCTCACTCTCCCTCTCTCTCATACAAGATTCAGTGATGGGAAAACCTACTGGAAAAAAGAACAAACAAACAGAATCGAAACCTAACGAAGCAAATGCAAAACATAGCAAAACTTCGAAGGCGTTCGACGAGGACACGGCCGTGTTCGTGAACATGTCACAGG…	1197	4.5	3	0.018	POPTR_0006s27450g	CTGAGGTTGGCTGAAGCATCTGGTGATCAACAGGGTTCTCTTAG	2
68																		GAGAGAGAGAGAGAGAGAGAGAGAGAGAGAGAGGAGTCCGTTGTCATAATTGCCTGACATTTCCTCTCCAACCCTATTAGCCGCCATTAATTACACAACTCTCTCTTTCTCTCTCTTCGGCCAGAACGAAAGGCGATACACTTTCCTTTCCAGCCTCCCCTGTTTCTCCCCTGTCACTATCTTCTTCAATCGGCTTTTCAAATTCGCTTTTGGAATAGAAGGGTTTTTGTTTCTCTCTCTCACTCTCCCTCTCTCTCATACAAGATTCAGGTTCGAATATTTATCGTCTCGTGGTGAAAAATATATTGAAATTTGTGAGCTGCGCTGTTGTTATTACGTCCAGAAATCAGAGGTGATTATTTCAGCTTCTAATTATTGTTTGTTTTGGGTTTGTAATTG…	1336	4.5	3	0.018	POPTR_0006s27450g	CTGAGGTTGGCTGAAGCATCTGGTGATCAACAGGGTTCTCTTAG	2
69																		CACATTTTGGAGTACTTATGAGAATGTTATTGGATAAACCGAGACCGGGATTAGTCTCAAAATAATTTATTTGGGCCATGGTAAAAATTTTAGAATTTTCTGAGGTGGATTCTGGACTGCACGGTCGAAACGGGGCTTGTTCTCACCCACACCCAATCATTTTCCCCTCAATAATTCAGTTGAGGGGATATTTTCCCCCTTAAAGAGATCAGTACGTAGAAAGGAAAGGAAAGAAGAAAAGAGAAAGAAGAAGGGAAAGGAAGAGAAGAAGGAGAAGAAAGAAGAAGAAGAGGAAAGAAGAAGAAAAATTGGGGAAAACCCAAATTGAGGTGATGTTATTGTAAGGATGGTTGTGGTTATGCCTTCGGTGCACAGAGGTTGAGTGTTTGGCAGAGTTGG…	427	4.5	3	0.018	ribonuclease H protein At1g65750-like	CTAGACGTCGGTCCACTACAGTGCCAGGGTGCCAGTCAGGTGTT	4
70																		ATTCCATTTGGTGGAGGGAGTAATCAGAGAAGAGAGAGAGAGGGAGAGAAAGGGAGAAATGGGCAGAGGAAGAAGAGAAGGAGGAAAAGAAGAAGAAAATAGAGGAAGGAGAAGGAAGAGAGACCGGAAAATTGAAGAAAAATCCGAATTAAGGTGCTGAAATCGTAAGAATGGTCGTGGTTATGCTTTCGGTGCGTGGAGGTTAAGTTGATAGCAGAGTTTGTCCTTTTGTGGCAGATTTCCAGTTGAGCTAGACGTCGGTCCACTACAGTGCCAGGGTGCCAGTCAGGTGTTCATAGAGGTTGAGTTTTATAATTCTGTCGGTTAGAGGGTGTTGTAGAATGACTATATAATGTGAGGTGGGTGTGGTTCAGTACAAGTCTAATATGGTTGACTGTA…	251	3.5	3	0.018	unknown protein	CTAGACGTCGGTCCACTACAGTGCCAGGGTGCCAGTCAGGTGTT	4
71																		GAGCGAGGTAACGGTACCGTCATAACTCCCGGTCGTGAGGTTGGCGACTCGTTGGCACATTTGGTAAAATTAGTTGTTATTACTTATTGCTGTGAGAGAGAATGTTGCTAATTTTGAAATCCTTTAAAAATGTGTTTGAGATGGGCCGATGGGCCGTATTTTGAGATGGGCCGGTGGGCCATGTTTTAAGTTGGGCCGGAGGGCCGTGTTTTTCTGGATAAGCCGGTGGGCTATATTTTCGAAATAAATGTGATGGCTGTGTTTTGAGATAAATTGTGCAGGCTGAGAAAGTTTGTTGAGAATTTTGAGAAAAACTCCTATTGTTGGAGATTTATTGTTCTTATAAAAAAAAGGTGTTGGTGTGATATTTAAACTTTGATTCATTCAAGGAGCTTGGAC…	468	4.5	3	0.018	unknown protein	CTAGACGTCGGTCCACTACAGTGCCAGGGTGCCAGTCAGGTGTT	4
72																		CCTCAATGTGCGACCTGGTTTCCAATATTCAAACCCACTTTCCCAGATTCACTCAACTTGACAACTTTGCCTCCCACTTACCCTCAAGTTTCTTCGCTAATATTCCAACTCAATGTAAGCCACCGAACTAATCCAATTTCACAGCGACGTGCACAGAGTTCGTGAGGTTCCAAATTGAAAGAATTTTCAGCTGATTCTTTTCCCCACTGGAAGCCACTTCGTCCACAACATTAGAAACCTGAGGTGATCTAAATGGATACTTGGGGGAGGAGGAGATGTGCGTGTCAACAGATGTGTGTTGTGGCATAGAAATGGCTACGTAGAGGATGTGAATAAAAACCACTTGGTCATCTTTAGCCAATTGGGAGTTGGCCAGCATAAAGTGGGCTCTGACTCTTG…	2002	4	0	0.016	pentatricopeptide repeat-containing protein At4g01570	CTCAAGTGGAAGGCTGATATGGAGGCTTCTATGAAAAGCCATCA	5
73																		GAGAGAGAGAGAGAGAGAGAGAGAGAGAGAGAGAGAGGTCGGCAGAAGAAGAAGAAGAAGAAGAATAAAGAGAAGACGGAAAAATTGGGGAAAACCCAAAATTAAGGTACGAATAAGAGTTTAATTTCTGAAATTCTTGATATACGTTGTTCTTTTACAAGTTAATCACTGATTTAGCATCTCATAAGAGTGATTTGGGGTTTGATTTTTATGAAATTCGTGAAAGGAAGGTGAAGGGTTTCACTGACTGGTTTTGTGAAAATTAGATCTGCCATGGGTTTTGACGAATTTTAAGACATGGTTCTAGAAGTCGAAATTTTACGAGATTTTTACAGTGGATACCCATGGATGTTCTCTATGTTGTGTAAAAATTTCAGAGTTTAATTCGAAGTACAGAAA…	993	4.5	3	0.018	unknown protein	CTAGACGTCGGTCCACTACAGTGCCAGGGTGCCAGTCAGGTGTT	4
74	vas-miR7122a									CCTTTCCCTCCTCTCCCTCTCTCTCTCTCTCTCTCTCTACCAACTGATCTTTCTCTCTCTAAAACTACCCCCCTCCTCACTTTTCCATCTTCTCCAATTCAACAGTTTAGGGTTTCCACCTCCGATTCATACCCTTGGTAAAGGAATACCAGAACCGGTGATTCACGGTGGAAGCAAGGAAGCAGTTCTGATGATGGAAAGGGGTGAACGATTATCCTTTTGCTGCGAGCACTTTTTCTTAAGTCTAAGCATGCAAGGATACTCACTGAACGCAAGAGATGATTACACTCTTGAGCATTTGAATTGGTATTGAGGTCACCTAATGGCTGTCGCTGGTTTACAGAGTGTTTCTGTGCTTGATTCTACTTCAAGGCAGTGGGGTAATCATGATAGGCCAAG…	53	4.5	1	0.02	LOC101264699	CTCTCTCTAAAACTACCCCCCTCCTCACTTTTCCATCTTCTCCA	2
75										GTCTCAACAGCTGCTTTCCTCTGTAACTCTCTCTGCCTCTCTTTCGTCGACCGGAGTTGCGTCTCTCCTCTTCGACCAGAGCTCTGGAGCTAAGATCGATTTTCCCGAAGATCAAACCAGATTGCCAACTCCGAGCACAAAGGAAGCTGGATTGAAGGAGATTGAGATTTTGAACAAAATTCAGGAGAGAAATGCCAAGCTCTCGGATGAAGCCAATTCGTGATGGTTCAACAATCGGAACATGAAGGCAGGTGAAGAAGAAGAAGATGATGATGCCAAAGAAAAGGCAAGGGCATGGAATGACTGGAAAGATGACAATCCTCGAGGTGCAGGCAATGAGAAACTCACTCCCTGTGGGTAGAACGCCACAGCAGATTGCTTTACGTCTGTCATGCATTG…	18	4.5	1	0.02	PHAVU_009G051900g	CCTCTGTAACTCTCTCTGCCTCTCTTTCGTCGACCGGAGTTGCG	3
76	vas-miR7532a	ACCCAAACAACCAAACTGCTAGTTAACAGTTAAAAATTAAGATGGTGGGGAAAGGGTAAAAATGAGGACAAAGTAACAAGGTAACTACTAGTCCCACTGAAATTTCCCTATCTTTTTTTCAAACTCTGAAGTTCTTTCCAGTGAAGGTTTGACCAAACTGCCAGTGGGCCGGGACAATGTTCCATGAGGTGGAGGTCCGCCTATCGCTTCCGGTGACCCGAAAAGAAAGGGCCTGACCCACCAACTCGGCGTTGGACTGCCAGTTCTGGCCCCAGTTCCGGCTCATGCCAATCCAGCCCGTTCTGGATCCTTTCACGCTCACCCTCACGATATCACCAGCGCCTGCGACGTTGGTGATCAGGACCAGGTTGAAGTAACGGAAGCCGTTAATCGTGAACC…	759	4.5	0	0.042	expansin-A4	GAGGCGTCGCTGCCGCCGTAGAAGGTGGCGTGAGCGCTTTGCCA	2	GCCTTAATTTTCCACAGAAGGATCTAGAACCCTAGTCAACACTGTATATAAGCCTCGCTTCCCACTCTACTGCTTCTCCATCTTGCTTCCCCAAACCCTAGTTTTTCCGCCATACCTTCTTCCATCCGAGGAGAGAGAAAGAGAGTGCGTGTTAGGCCTTCTTTCGATCACTTCTTTAGCGATGGCGGAAACCGAGACGTTTGCTTTCCAAGCTGAGATCAATCAGCTCTTGAGTCTCATCATCAACACTTTCTACAGCAACAAGGAGATCTTTCTCCGGGAACTCATCAGCAACGCCTCCGATGCTCTGGACAAAATTCGGTTTGAGAGCTTGACTGACAAGAGCAAGCTAGATGGACAACCAGAGCTCTTCATCCACATCATTCCTGACAAGGCCAG…	1057	4	4	0.018	PHAVU_008G281300g	GGAACACTTGGCTGTGAAGCACTTTTCGGTTGAGGGGCAGCTGG	1	GCCTTAATTTTCCACAGAAGGATCTAGAACCCTAGTCAACACTGTATATAAGCCTCGCTTCCCACTCTACTGCTTCTCCATCTTGCTTCCCCAAACCCTAGTTTTTCCGCCATACCTTCTTCCATCCGAGGAGAGAGAAAGAGAGTGCGTGTTAGGCCTTCTTTCGATCACTTCTTTAGCGATGGCGGAAACCGAGACGTTTGCTTTCCAAGCTGAGATCAATCAGCTCTTGAGTCTCATCATCAACACTTTCTACAGCAACAAGGAGATCTTTCTCCGGGAACTCATCAGCAACGCCTCCGATGCTCTGGACAAAATTCGGTTTGAGAGCTTGACTGACAAGAGCAAGCTAGATGGACAACCAGAGCTCTTCATCCACATCATTCCTGACAAGGCCAG…	1057	4	4	0.038	PHAVU_008G281300g	GGAACACTTGGCTGTGAAGCACTTTTCGGTTGAGGGGCAGCTGG	1
77	vas-miR7726a-5p	TTTCCCTTTCATTTGTCTGGGAAAGAAATCAGAAAAGAAGAAAGAAAAGAGAGAAAGGAAGAGAAAGAAGAGGAGAAGAGAGGAGGAGAAAGAGAGAGGGAGGCCGGCTGCCGCCAAGTTCGGCCACCTCCGCCACCATGGCCGATCATCACCACCTTCCCCCAAGTTTCATCTCAACAATTTTTGATTCGAAGTTGATGTATCGGCTGAAATTACGCGTGGAATGCGTCACGGACACATGAAAGCTTGGAGCTTGAGTTTCGGGAGTTCGGGTTTTGCTCAAAACCCAGTCAAGTTTCGCTTGGATCATGAAATGGAGTGATTGAAGTGCATGGCATAGTGAAAGCATGGCATGAAAGATTATTTGAAGCATTGTAAAAACCCATATTCAATTCACAT…	122	4	3	0.032	unknown protein	GGCCACCTCCGCCACCATGGCCGATCATCACCACCTTCCCCCAA	3
78		AGAGAGAGAGAGAGAAGAAGAAGGGAAGGAGGAAGGAAAGAGGAGGAGAAAGAGAGAGAGGGAGGCCGGCTGCTGCCAAGTCCGGCCACCTCCGCCACCATGGCCGATCATCACCACCTTCCCCCAAGTTTCATCTTAACAAGATGCGTCACGGAATCATAAAAAGCTTGGAACTTGAGTTTCGGAAGTTGGGGTTTTGCTCAAAACCCAGTCAAGTATTCGATGAGGAGCATGGCGTGAAGTGCATCGGGAGTGCATGAAATCTTTTGAAG	84	4	3	0.032	unknown protein	GGCCACCTCCGCCACCATGGCCGATCATCACCACCTTCCCCCAA	3
79		GAAAAGAGAAAGAAGGAGAAAGAAGAAGGGAAAGGAGGAGAAGAGAGGAGGAGAAAGAGAGAGAGGGAGACCGGCTGCTGCCAAGTCCGGCCACCTCCGCCACCATGGCCGATCATCACCACCTTCCCCCAAGTTTCATCTTAACAATTTTTGATTTGAAGTTGATGTATCGGCTGAAATTACGCGTGGAATGCGTCACGGACACATGAAAGCTTGG	89	4	3	0.032	unknown protein	GGCCACCTCCGCCACCATGGCCGATCATCACCACCTTCCCCCAA	3
80	vas-miR7782-3p	ATGAGTTTGAGCGGGGGTGTGAAGGATGGTTTTATAATGTTTCCTTTTGTTAAGGGTTATTTAGTCTTTTTGTATTATTAGGGTTTAGTGTGTTAGTCTATATAAGGTAGTTTCTGTCATTGTAATTGTAAGAAGTTCAATACAAGAATAGTTCGGCTCTCTCTCTCTCTAGAAATGTCACATGGTATCAGAGCAGGTATTGGTTGATCTTGATGAGTTCCAGCCGTCTCCCTCCATCTCTCTCTTTCTTCTGATCTTAGCAAGCAGTAGCAATCAGCAGCAGCATCACACGGCAGCAGCAACAGTCAACAGCAGCAGCATCACACGGCAGCAGCAACCTCAGCAGCAGTAGCAGCCCCCCCCCCTCCCTCTCTTGCACAAGCAGCCTCCAGCCTCCAG…	189	2	3	0	unknown protein	CAGAGCAGGTATTGGTTGATCTTGATGAGTTCCAGCCGTCTCCC	1	ATGAGTTTGAGCGGGGGTGTGAAGGATGGTTTTATAATGTTTCCTTTTGTTAAGGGTTATTTAGTCTTTTTGTATTATTAGGGTTTAGTGTGTTAGTCTATATAAGGTAGTTTCTGTCATTGTAATTGTAAGAAGTTCAATACAAGAATAGTTCGGCTCTCTCTCTCTCTAGAAATGTCACATGGTATCAGAGCAGGTATTGGTTGATCTTGATGAGTTCCAGCCGTCTCCCTCCATCTCTCTCTTTCTTCTGATCTTAGCAAGCAGTAGCAATCAGCAGCAGCATCACACGGCAGCAGCAACAGTCAACAGCAGCAGCATCACACGGCAGCAGCAACCTCAGCAGCAGTAGCAGCCCCCCCCCCTCCCTCTCTTGCACAAGCAGCCTCCAGCCTCCAG…	189	2	2	0	unknown protein	CAGAGCAGGTATTGGTTGATCTTGATGAGTTCCAGCCGTCTCCC	1	GGGTTTGTCTCTTCATATGGGTTTTATAAACCTTCAACATTAAAAAAAGGAAGAGAAGGGATAGGAGTTGGTATGTAAGAGAGAGATCGAGATTCACTCATGAAGGGAAGGGAAGAATATAAAGAGAAAACGAATGTGGTGTTTGAGGGTCCGGGTCATTACAGTTGGTATCAGAGCGGGCGGTAGGTCTTATATGGGATCGTGTGGGTGTTAAGGGAATTGTGGAATTGGTATGAAGTGTGGTTTATATACCCTAATCTCGTGGTGTTAGTAGCAAATGTGTGGCGCGTGTTGAAGGTTAACGATTTGTCTGGCTGGAGGAGTAGTGTTTGACACTGCAGGCAGATGTGTGGATGAGTAGTACTATTATGCAAGTGATTGTTTATGGTGTAGCAAAAA…	172	2.5	3	0	unknown protein	CAGAGCGGGCGGTAGGTCTTATATGGGATCGTGTGGGTGTTAAG	2
81		TGGCCGGGGTCGATCCCCAACAAGTGGTATCAGAGCGGGGTTGAAGAAAGGGTCGCCGGAAAACGCCATTGATGCTCACGGATCAAGATTGGAAAAAACGAGGTGCTCGGAAGTTTTGCTCACAGGGGTTTTGTTCCTCTCGTTGAGAGGAGTCCAACGGATCTGTAAAGCTCGTCGTCGGAAGATGCCGGAGTAAGCCACACGGTCCGGTCAAAGTTTGGCGTGAATAGTGTCACGCTGGTCAACTGGCAGAGGTTGAAGATGATGATGTCACGATGACATCAGCATGATGCAGTGACCAGTCAGCATGCCACG	31	4.5	0	0.01	unknown protein	CAGAGCGGGGTTGAAGAAAGGGTCGCCGGAAAACGCCATTGATG	9	CAACGCTTCTCCCTCTCCCTCTCCCTCTCCCTCTCCTCCCACCGTTCGTTCTCTCTCTCTCTCTCTCTCTCGATTCGATTCGATTCGATTCGGCGACAAAATCACCTAACCTTCTCTGAAATGAATTCACTGAACTGTACAATCCACCTACCATTAACAAAAACTCGTGGCCGCCATAAAATAGAGAGTACCAATTCAAACAAACACCGATAAATGAGGCCATTTATTAAACCCATCAACCACCACCTCCGTCCTCTCTACTACACTTGTCGAATCTTCTCTCCTCAACAATACCCCTCCGCCTTCGCACCTGTATGCTCTTCTCTATCTTTCTTCTGCCCCTGCCCTACCTTTCTGCTCTCTCTTCACTCTCGTCGCCTTTCCTCTTTGGATCATAAA…	1765	4.5	3	0.016	acyl-CoA synthetase family member 3	GAGTGTTGCGTTTTGGGGTTACCGGACAAAACCTATGGGGAGGC	2	GGGTTTGTCTCTTCATATGGGTTTTATAAACCTTCAACATTAAAAAAAGGAAGAGAAGGGATAGGAGTTGGTATGTAAGAGAGAGATCGAGATTCACTCATGAAGGGAAGGGAAGAATATAAAGAGAAAACGAATGTGGTGTTTGAGGGTCCGGGTCATTACAGTTGGTATCAGAGCGGGCGGTAGGTCTTATATGGGATCGTGTGGGTGTTAAGGGAATTGGTAAGTGATTTCGAAATGGTAGTTCACAGTTGATGTTCTCGATCTATTTTGTTTTTATTTTACATATGTTTTGGAGAGTGAAAGTGAAAATGAAAAAGAAAAAGAAAAAGAAAAAGAAGATAAGAAATCAGTGGGGTGTGACCCAAATGTTTTTTTTTATGAGCTTCATAATTAGGG…	172	2.5	3	0	unknown protein	CAGAGCGGGCGGTAGGTCTTATATGGGATCGTGTGGGTGTTAAG	2
82		TTGGTTCTTTTTCCGTTGGAAATATGAATCTGTTACTCTTTCTCTCGCCACGATATCGGTTCGGCATTGGTTCTTTTTCCGTTGGAAATATGAATCTGTTACTCTTTCTCGCAGCCGATATGTGTTCGGCATTTGATCTACAGCCGTTATTTGTTCGGCATCGGCTCCTCTCATTTGCAGCCGTCTGGCATGGGTTCTCCTAATTTGCATCTGTTTTGGTTTACTTGCTTGGCAAACTCACGATGCTCTCCGGGTTCGCATCATGAGTTTGAGCGGGGGTGTGAAAGTAGAATGTTAAGGGTTGGTTTGTAATGTTCTTTTATGTTAAGGGTTGTTTAGTCTTTTAGTATAATTAGGGTTTGTTTGGCATTCTTGTGGTTTCATGTAATACCTAAGGGT…	534	2	3	0	unknown protein	CAGAGCAGGTATTGGTTGATCTTGATGAGTTCCAGCCGTCTCCC	1	TGGCCGGGGTCGATCCCCAACAAGTGGTATCAGAGCGGGGTTGAAGAAAGGGTCGCCGGAAAACGCCATTGATGCTCACGGATCAAGATTGGAAAAAACGAGGTGCTCGGAAGTTTTGCTCACAGGGGTTTTGTTCCTCTCGTTGAGAGGAGTCCAACGGATCTGTAAAGCTCGTCGTCGGAAGATGCCGGAGTAAGCCACACGGTCCGGTCAAAGTTTGGCGTGAATAGTGTCACGCTGGTCAACTGGCAGAGGTTGAAGATGATGATGTCACGATGACATCAGCATGATGCAGTGACCAGTCAGCATGCCACG	31	4.5	0	0.006	unknown protein	CAGAGCGGGGTTGAAGAAAGGGTCGCCGGAAAACGCCATTGATG	9	ATGAGTTTGAGCGGGGGTGTGAAGGATGGTTTTATAATGTTTCCTTTTGTTAAGGGTTATTTAGTCTTTTTGTATTATTAGGGTTTAGTGTGTTAGTCTATATAAGGTAGTTTCTGTCATTGTAATTGTAAGAAGTTCAATACAAGAATAGTTCGGCTCTCTCTCTCTCTAGAAATGTCACATGGTATCAGAGCAGGTATTGGTTGATCTTGATGAGTTCCAGCCGTCTCCCTCCATCTCTCTCTTTCTTCTGATCTTAGCAAGCAGTAGCAATCAGCAGCAGCATCACACGGCAGCAGCAACAGTCAACAGCAGCAGCATCACACGGCAGCAGCAACCTCAGCAGCAGTAGCAGCCCCCCCCCCTCCCTCTCTTGCACAAGCAGCCTCCAGCCTCCAG…	189	2	4	0.002	unknown protein	CAGAGCAGGTATTGGTTGATCTTGATGAGTTCCAGCCGTCTCCC	1
83																		TTATTTGCTTATTTATTTATTTATTTAGTTATTTATTTATTTTATTTAGACGAGTTGGCGCTCGAGGTACACAGAATGATTTCAACCGACTTGTCACCAGTGGGCCCGGACGAACGGCCAGAATAATGTGCGTAATGCGGAGGATGATTTTGAGCTACACAGATGACACTAGCACGACTACTACAATGGTGGGACCCGAGTCAACCATATACGCTCACCTGGCGAGCGCATCGTAATGCGTGTTCTACTTTCAAGATTTTTCCAAACGATTCCGAGCATACGATGACGTCGCCCTCGATTTTCTAAGTCAGTACGAATATTTTGGTATTTTTCTGAAATCGAAACCCGGACAGTTCGAACACTGCCCGGAGTAAATTGTACTGCATTCTATCACATCGT…	1436	2	3	0	unknown protein	CAGAGCGGGTCCCGACCGGAAGTGTAATTTTTACATCGCTCGGG	3
84																		TGGCCGGGGTCGATCCCCAACAAGTGGTATCAGAGCGGGGTTGAAGAAAGGGTCGCCGGAAAACGCCATTGATGCTCACGGATCAAGATTGGAAAAAACGAGGTGCTCGGAAGTTTTGCTCACAGGGGTTTTGTTCCTCTCGTTGAGAGGAGTCCAACGGATCTGTAAAGCTCGTCGTCGGAAGATGCCGGAGTAAGCCACACGGTCCGGTCAAAGTTTGGCGTGAATAGTGTCACGCTGGTCAACTGGCAGAGGTTGAAGATGATGATGTCACGATGACATCAGCATGATGCAGTGACCAGTCAGCATGCCACG	31	4.5	0	0.004	unknown protein	CAGAGCGGGGTTGAAGAAAGGGTCGCCGGAAAACGCCATTGATG	9
85																		CGCCGAAGTGCTGATCCGGGGTGAGTCGTTACAGTTGGTATCAGAGCAGTGTAGTAGGTCTTACATGGGATCGAGTGGGTGTTTGGGCTAGAGATACTCTAGGTTATGAGGTGTTGTGTGAGGGTGGTCTAGCAGTGGACCCAGGGTGTCGGCTTGTATTTGTCGGGTGGTTAGGTGTGAGGTTATCTAACATTCTTAGGAATGGAAATATATTGTTGTTATTTGCTGCTGTTGTTGATGTACAGATGTGGAGCAGCGCGATGGCG	42	2	2	0	unknown protein	CAGAGCAGTGTAGTAGGTCTTACATGGGATCGAGTGGGTGTTTG	5
86																		TAGTTCAGTAATAAACTTGAAAGAGGAAAAAAAACATAGAAATACATACTGATATCATTCGGCTGTTGCCTTGGCCATGCATGGAACTCATGAATTAGATGACGGGTTTAAGTTTGGTGATGAGATTAATGGGTGCAACGGCTTCGATCGTATTTTGAGGTGTGGAGCCGGGGTTAGAGAGGCTGATTTAGAGGATTTGATGATTAATTATTTGGGCGAGAGAATTTATAGAGGAGCATTTATTCAGAGACTTTTGTATTATTTGAGAGATGTAATTTTGTATTGATGGAAAATAGGGCCTGGAAGTGTATAGAAATACAGTGTATTTATGGAGATTTTATTGGAAAATCCGGGTCGTTACAAGTGGTATCAGAGCGGGTCCCGACCGGAAGTGTAATT…	371	2	2	0	unknown protein	CAGAGCGGGTCCCGACCGGAAGTGTAATTTTTACATCGCTCGGG	3
87																		TTGGTTCTTTTTCCGTTGGAAATATGAATCTGTTACTCTTTCTCTCGCCACGATATCGGTTCGGCATTGGTTCTTTTTCCGTTGGAAATATGAATCTGTTACTCTTTCTCGCAGCCGATATGTGTTCGGCATTTGATCTACAGCCGTTATTTGTTCGGCATCGGCTCCTCTCATTTGCAGCCGTCTGGCATGGGTTCTCCTAATTTGCATCTGTTTTGGTTTACTTGCTTGGCAAACTCACGATGCTCTCCGGGTTCGCATCATGAGTTTGAGCGGGGGTGTGAAAGTAGAATGTTAAGGGTTGGTTTGTAATGTTCTTTTATGTTAAGGGTTGTTTAGTCTTTTAGTATAATTAGGGTTTGTTTGGCATTCTTGTGGTTTCATGTAATACCTAAGGGT…	534	2	4	0.002	unknown protein	CAGAGCAGGTATTGGTTGATCTTGATGAGTTCCAGCCGTCTCCC	1
88																		GTATCAGAGCAGGTATTGGTTGATCTTGATGAGTTCCAGCCGTCTCCCTCCATCTCTCTCTTTCTTCTGATCTTAGCAAGCAGTAGCAATCAGCAGCAGCATCAGTAGCAATCAGCAGCAGCATCACGCAGCAGCAGCACCACGCAGTAGCAGCAGCCAGCAACTCCTCCCTCTCTTGCACAAGCAGCAGCCTCCAGCCTCCGGCGACCCTTGCCGGAGCTTCGTCTGCCTCCGGCGACCCTCGCCGGAGCTTCGTCAGTCTCCGGCGACCATCGCCGGAGCTCCGGTGACCTCCGAAAAGCCTTATTTGATGGTGTAAACCTCAGATCTGAAAACCCCAGTCTGTTCTGGCACTCCTCTGCACTCCGGCACCCTCGCCGGAGCTCCGTCAGCCTCCCT…	1382	2	2	0	unknown protein	CAGAGCAGGTATTGGTTGATCCTAATGAGCTCCAGCCGTCTCCC	3
89																		AGAGCAGGTCCCTCCTTGGAAGAGGCCGCCACGGGTGTTGTCGGAGGTGCCGGAAGGGCGACCTGCCGCCGTGGACGTCGGCTCTGAAGGGGTCGGGTTTGTTATGATCCAGTGCAAGGTATGGGTGCAAGGTATGGGACTTGTCCCACATCGGGAGTATGGGCTCCTGGTGGGGGGTTAATAAGTCCCTGGGCACCCTTCCCCCTTGAGCTAGCTTTTGGGGGCGAGTTCTACCCAAGGGGCTTGTTACATTGGTATCAGAGCAGGTCCCTCCTTGGAAGAGGCCGCCACGGGTGTTGTCGGAGGTGCCGGAAGGGCGACCTGCCGCCGTGGACGTCGGCTCTGAAGGGGTCGGGTTTGTTATGATCCAGTGCAAGGTATGGGA	259	1.5	4	0.002	unknown protein	CAGAGCAGGTCCCTCCTTGGAAGAGGCCGCCACGGGTGTTGTCG	1
90																		TTCCCATTGTATTGGCATTACATTCCCATTGAAGAGTACATTCCCATTGTATTGGCATTACATTCCCATTGAAGAGTACATTCCCATTGTATTGGCATTACATCATTACAAAATTGCTTGAAAACAAATGCAAATCAATCTTCATTGCATGAATCTTCATCTGCACTTTATATGTCCCAGTTGGCCACCTAGACTTCTTTTCTGCTAAAAGCTTGAGCAAGCTTCTCATATCTTTATATATGAAAGTCTGCCTTAAAGAAGAACATCTCGTATCTTTATTTTTCCCAACAAGGATGAAGCCAGAACATCTGAAGGTTTGAACTACCCTCTAAGCACCGTCATCTTTGAAGTGGTTGGCCCGTTCACATTCATCAATCCATTCACTATATCTGTCACAGT…	950	2	2	0	unknown protein	CAGAGCAGTGTAGTAGGTCTTACATGGGATCGAGTGGGTGTTTG	5
91	vas-miR7783-3p	ATGAGTTTGAGCGGGGGTGTGAAGGATGGTTTTATAATGTTTCCTTTTGTTAAGGGTTATTTAGTCTTTTTGTATTATTAGGGTTTAGTGTGTTAGTCTATATAAGGTAGTTTCTGTCATTGTAATTGTAAGAAGTTCAATACAAGAATAGTTCGGCTCTCTCTCTCTCTAGAAATGTCACATGGTATCAGAGCAGGTATTGGTTGATCTTGATGAGTTCCAGCCGTCTCCCTCCATCTCTCTCTTTCTTCTGATCTTAGCAAGCAGTAGCAATCAGCAGCAGCATCACACGGCAGCAGCAACAGTCAACAGCAGCAGCATCACACGGCAGCAGCAACCTCAGCAGCAGTAGCAGCCCCCCCCCCTCCCTCTCTTGCACAAGCAGCCTCCAGCCTCCAG…	187	3	4	0.014	unknown protein	ATCAGAGCAGGTATTGGTTGATCTTGATGAGTTCCAGCCGTCTC	9	ATGAGTTTGAGCGGGGGTGTGAAGGATGGTTTTATAATGTTTCCTTTTGTTAAGGGTTATTTAGTCTTTTTGTATTATTAGGGTTTAGTGTGTTAGTCTATATAAGGTAGTTTCTGTCATTGTAATTGTAAGAAGTTCAATACAAGAATAGTTCGGCTCTCTCTCTCTCTAGAAATGTCACATGGTATCAGAGCAGGTATTGGTTGATCTTGATGAGTTCCAGCCGTCTCCCTCCATCTCTCTCTTTCTTCTGATCTTAGCAAGCAGTAGCAATCAGCAGCAGCATCACACGGCAGCAGCAACAGTCAACAGCAGCAGCATCACACGGCAGCAGCAACCTCAGCAGCAGTAGCAGCCCCCCCCCCTCCCTCTCTTGCACAAGCAGCCTCCAGCCTCCAG…	186	3	3	0.008	unknown protein	TATCAGAGCAGGTATTGGTTGATCTTGATGAGTTCCAGCCGTCT	2
92		TTGGTTCTTTTTCCGTTGGAAATATGAATCTGTTACTCTTTCTCTCGCCACGATATCGGTTCGGCATTGGTTCTTTTTCCGTTGGAAATATGAATCTGTTACTCTTTCTCGCAGCCGATATGTGTTCGGCATTTGATCTACAGCCGTTATTTGTTCGGCATCGGCTCCTCTCATTTGCAGCCGTCTGGCATGGGTTCTCCTAATTTGCATCTGTTTTGGTTTACTTGCTTGGCAAACTCACGATGCTCTCCGGGTTCGCATCATGAGTTTGAGCGGGGGTGTGAAAGTAGAATGTTAAGGGTTGGTTTGTAATGTTCTTTTATGTTAAGGGTTGTTTAGTCTTTTAGTATAATTAGGGTTTGTTTGGCATTCTTGTGGTTTCATGTAATACCTAAGGGT…	532	3	4	0.014	unknown protein	ATCAGAGCAGGTATTGGTTGATCTTGATGAGTTCCAGCCGTCTC	9	ATGAGTTTGAGCGGGGGTGTGAAGGATGGTTTTATAATGTTTCCTTTTGTTAAGGGTTATTTAGTCTTTTTGTATTATTAGGGTTTAGTGTGTTAGTCTATATAAGGTAGTTTCTGTCATTGTAATTGTAAGAAGTTCAATACAAGAATAGTTCGGCTCTCTCTCTCTCTAGAAATGTCACATGGTATCAGAGCAGGTATTGGTTGATCTTGATGAGTTCCAGCCGTCTCCCTCCATCTCTCTCTTTCTTCTGATCTTAGCAAGCAGTAGCAATCAGCAGCAGCATCACACGGCAGCAGCAACAGTCAACAGCAGCAGCATCACACGGCAGCAGCAACCTCAGCAGCAGTAGCAGCCCCCCCCCCTCCCTCTCTTGCACAAGCAGCCTCCAGCCTCCAG…	187	3	2	0.008	unknown protein	ATCAGAGCAGGTATTGGTTGATCTTGATGAGTTCCAGCCGTCTC	9
93										TTATTTGCTTATTTATTTATTTATTTAGTTATTTATTTATTTTATTTAGACGAGTTGGCGCTCGAGGTACACAGAATGATTTCAACCGACTTGTCACCAGTGGGCCCGGACGAACGGCCAGAATAATGTGCGTAATGCGGAGGATGATTTTGAGCTACACAGATGACACTAGCACGACTACTACAATGGTGGGACCCGAGTCAACCATATACGCTCACCTGGCGAGCGCATCGTAATGCGTGTTCTACTTTCAAGATTTTTCCAAACGATTCCGAGCATACGATGACGTCGCCCTCGATTTTCTAAGTCAGTACGAATATTTTGGTATTTTTCTGAAATCGAAACCCGGACAGTTCGAACACTGCCCGGAGTAAATTGTACTGCATTCTATCACATCGT…	1434	4	2	0.008	unknown protein	ATCAGAGCGGGTCCCGACCGGAAGTGTAATTTTTACATCGCTCG	2
94										CAAACTTATTTAGAAAGGAGTCGCTGTTGGCTCATTTGTTCAACATTCATCAGAGTTTGTCACCGCTCCACGGTGGTCTCGCGGATCCATTTCTCGCCTCTCTCCATTGCTAGGTTTCCGATCACCCACGCTCCCTTCTGAAAGTAAAACCACCTCTGAGGAGGTCTGGCGTGCGGAATCGATCGCTAGGTATAGTATTATAATTCAACAATGAGAAGTAGAGTATATCTCCTATTTGTCTATCTTCTCCTCTTCCTCAGTAGCTCATCAGTCTCATCCTGGAAAAGAGACGAGTTCAGAAACTGTAACCAAACCCCATTCTGCAAGCGAGCTCGATCTCGTAAACCCGGATTCTCTTCCCTCATCGCAACCCATGTCTCCATCTCCGACGGCGACCTC…	2259	4.5	2	0.008	glucan 1,3-alpha-glucosidase	ATTCAGAGAGGCAAACACAAGTGGTGTTCCAGTTATGCGTCCAC	3
95										CAAACTTATTTAGAAAGGAGTCGCTGTTGGCTCATTTGTTCAACATTCATCAGAGTTTGTCACCGCTCCACGGTGGTCTCGCGGATCCATTTCTCGCCTCTCTCCATTGCTAGGTTTCCGATCGCCCACGCTCCCTTCTTGCTAGGTTTCTGATCACCCACGCTCCCTTCTGAAAGTAAAACCACCTCTGAGGAGGTCTGGCATGCGGAATCGATCGCTAGGTATAGTATTATAATTCAAAAATGAGAAGTAGAGTATATCTTCTATTTGTCTATCTCCTCCTCTTCCTCAGTAGCTCATTAGTCTCATCCTGGAAAAGAGACGAGTTCAGAAACTGTAACCAAACCCCATTCTGCAAGCGAGCTCGATCTCGAAAACCCGGATTCTCTTCCCTCATCG…	2291	4.5	2	0.008	glucan 1,3-alpha-glucosidase	ATTCAGAGAGGCAAACACAAGTGGTGTTCCAGTTATGCGTCCAC	3
96										TAGTTCAGTAATAAACTTGAAAGAGGAAAAAAAACATAGAAATACATACTGATATCATTCGGCTGTTGCCTTGGCCATGCATGGAACTCATGAATTAGATGACGGGTTTAAGTTTGGTGATGAGATTAATGGGTGCAACGGCTTCGATCGTATTTTGAGGTGTGGAGCCGGGGTTAGAGAGGCTGATTTAGAGGATTTGATGATTAATTATTTGGGCGAGAGAATTTATAGAGGAGCATTTATTCAGAGACTTTTGTATTATTTGAGAGATGTAATTTTGTATTGATGGAAAATAGGGCCTGGAAGTGTATAGAAATACAGTGTATTTATGGAGATTTTATTGGAAAATCCGGGTCGTTACAAGTGGTATCAGAGCGGGTCCCGACCGGAAGTGTAATT…	369	4	2	0.008	unknown protein	ATCAGAGCGGGTCCCGACCGGAAGTGTAATTTTTACATCGCTCG	2
97										TTGGTTCTTTTTCCGTTGGAAATATGAATCTGTTACTCTTTCTCTCGCCACGATATCGGTTCGGCATTGGTTCTTTTTCCGTTGGAAATATGAATCTGTTACTCTTTCTCGCAGCCGATATGTGTTCGGCATTTGATCTACAGCCGTTATTTGTTCGGCATCGGCTCCTCTCATTTGCAGCCGTCTGGCATGGGTTCTCCTAATTTGCATCTGTTTTGGTTTACTTGCTTGGCAAACTCACGATGCTCTCCGGGTTCGCATCATGAGTTTGAGCGGGGGTGTGAAAGTAGAATGTTAAGGGTTGGTTTGTAATGTTCTTTTATGTTAAGGGTTGTTTAGTCTTTTAGTATAATTAGGGTTTGTTTGGCATTCTTGTGGTTTCATGTAATACCTAAGGGT…	531	3	3	0.008	unknown protein	TATCAGAGCAGGTATTGGTTGATCTTGATGAGTTCCAGCCGTCT	2
98										TTGGTTCTTTTTCCGTTGGAAATATGAATCTGTTACTCTTTCTCTCGCCACGATATCGGTTCGGCATTGGTTCTTTTTCCGTTGGAAATATGAATCTGTTACTCTTTCTCGCAGCCGATATGTGTTCGGCATTTGATCTACAGCCGTTATTTGTTCGGCATCGGCTCCTCTCATTTGCAGCCGTCTGGCATGGGTTCTCCTAATTTGCATCTGTTTTGGTTTACTTGCTTGGCAAACTCACGATGCTCTCCGGGTTCGCATCATGAGTTTGAGCGGGGGTGTGAAAGTAGAATGTTAAGGGTTGGTTTGTAATGTTCTTTTATGTTAAGGGTTGTTTAGTCTTTTAGTATAATTAGGGTTTGTTTGGCATTCTTGTGGTTTCATGTAATACCTAAGGGT…	532	3	2	0.008	unknown protein	ATCAGAGCAGGTATTGGTTGATCTTGATGAGTTCCAGCCGTCTC	9
99										GTATCAGAGCAGGTATTGGTTGATCTTGATGAGTTCCAGCCGTCTCCCTCCATCTCTCTCTTTCTTCTGATCTTAGCAAGCAGTAGCAATCAGCAGCAGCATCAGTAGCAATCAGCAGCAGCATCACGCAGCAGCAGCACCACGCAGTAGCAGCAGCCAGCAACTCCTCCCTCTCTTGCACAAGCAGCAGCCTCCAGCCTCCGGCGACCCTTGCCGGAGCTTCGTCTGCCTCCGGCGACCCTCGCCGGAGCTTCGTCAGTCTCCGGCGACCATCGCCGGAGCTCCGGTGACCTCCGAAAAGCCTTATTTGATGGTGTAAACCTCAGATCTGAAAACCCCAGTCTGTTCTGGCACTCCTCTGCACTCCGGCACCCTCGCCGGAGCTCCGTCAGCCTCCCT…	1380	3	2	0.008	unknown protein	ATCAGAGCAGGTATTGGTTGATCCTAATGAGCTCCAGCCGTCTC	2
100	vas-miR7815	TTTCCATTCTTCGAAGTAGTTATGAGCCATAGTTGCATCAATAGAAGTCTTATGGTAAGGTCTTGAACCCTGCATCTTTCATTAATCTTAAACGTGTAGACTTTCACATTTTCTGATGTTATGATAGGTTTGCTCACCCTGATAAATTACTCAACACAAGATACTATTACTTTCTGGGCTAAAGCTTATGTAAACTTTCACATTTTAGTACTCTTTATATAAGTCCAAAATTAAAAATAAAAAATAAAAAAAGCTTTTACTTTGATAAAGGGCCTAGTTAAAAAGGTTTTAGCCGGTAAATCCTGATCACTTTCTTAATTTGATTGTATCTTCACAAATTTTAGCTTGTGAAACTCCCATTTGTGATATGCAGACATGTGATATACAAAACTTAATCCT…	10	4	0	0.012	unknown protein	TTCGAAGTAGTTATGAGCCATAGTTGCATCAATAGAAGTCTTAT	3
101	vas-miR8155	ACTCCGGCAGCCTCGCCGGAGCTCCGGTAGCCTCCTATGACTCTTTTGGACAGTTTTTGGCTGTTTTTTGCCCAGTTTTCGGACTCCTCTGCACTCCGGCAGCCTCGCCGGAGCTTCGTCAGCAACTCTCTCTCTCAGTCTACCTCTCTCTTTGCAGTAAACCTCTGCCTCTGAACATCTTTTTGAACCTCTGAAAATCTGAACCTTTTGGACCTTTTAAGATCTGAACTCTTTGAACTTTTTGAGCCATCTGAACCTTCTGACCTTTATGAACCATCTGAATCTGTTGAACTTCTATCCCTCTGGTCAATCTGAATCTGTTTCTCTCCCTCACGTATTTTCTTCTCTGAATCTCAAATCTGAATTCTGAACATTGGGTTTGTCTTCTCCCTCCTCACC…	998	3	0	0.006	unknown protein	AGCAGGTATTGGTTGATCTTGATGAGTTCCAGCCGTCTCCCTCC	168	ACTCCGGCAGCCTCGCCGGAGCTCCGGTAGCCTCCTATGACTCTTTTGGACAGTTTTTGGCTGTTTTTTGCCCAGTTTTCGGACTCCTCTGCACTCCGGCAGCCTCGCCGGAGCTTCGTCAGCAACTCTCTCTCTCAGTCTACCTCTCTCTTTGCAGTAAACCTCTGCCTCTGAACATCTTTTTGAACCTCTGAAAATCTGAACCTTTTGGACCTTTTAAGATCTGAACTCTTTGAACTTTTTGAGCCATCTGAACCTTCTGACCTTTATGAACCATCTGAATCTGTTGAACTTCTATCCCTCTGGTCAATCTGAATCTGTTTCTCTCCCTCACGTATTTTCTTCTCTGAATCTCAAATCTGAATTCTGAACATTGGGTTTGTCTTCTCCCTCCTCACC…	998	3	0	0.004	unknown protein	AGCAGGTATTGGTTGATCTTGATGAGTTCCAGCCGTCTCCCTCC	168	ACTCCGGCAGCCTCGCCGGAGCTCCGGTAGCCTCCTATGACTCTTTTGGACAGTTTTTGGCTGTTTTTTGCCCAGTTTTCGGACTCCTCTGCACTCCGGCAGCCTCGCCGGAGCTTCGTCAGCAACTCTCTCTCTCAGTCTACCTCTCTCTTTGCAGTAAACCTCTGCCTCTGAACATCTTTTTGAACCTCTGAAAATCTGAACCTTTTGGACCTTTTAAGATCTGAACTCTTTGAACTTTTTGAGCCATCTGAACCTTCTGACCTTTATGAACCATCTGAATCTGTTGAACTTCTATCCCTCTGGTCAATCTGAATCTGTTTCTCTCCCTCACGTATTTTCTTCTCTGAATCTCAAATCTGAATTCTGAACATTGGGTTTGTCTTCTCCCTCCTCACC…	998	3	0	0.002	unknown protein	AGCAGGTATTGGTTGATCTTGATGAGTTCCAGCCGTCTCCCTCC	168
102		ATGAGTTTGAGCGGGGGTGTGAAGGATGGTTTTATAATGTTTCCTTTTGTTAAGGGTTATTTAGTCTTTTTGTATTATTAGGGTTTAGTGTGTTAGTCTATATAAGGTAGTTTCTGTCATTGTAATTGTAAGAAGTTCAATACAAGAATAGTTCGGCTCTCTCTCTCTCTAGAAATGTCACATGGTATCAGAGCAGGTATTGGTTGATCTTGATGAGTTCCAGCCGTCTCCCTCCATCTCTCTCTTTCTTCTGATCTTAGCAAGCAGTAGCAATCAGCAGCAGCATCACACGGCAGCAGCAACAGTCAACAGCAGCAGCATCACACGGCAGCAGCAACCTCAGCAGCAGTAGCAGCCCCCCCCCCTCCCTCTCTTGCACAAGCAGCCTCCAGCCTCCAG…	192	2	0	0.006	unknown protein	AGCAGGTATTGGTTGATCTTGATGAGTTCCAGCCGTCTCCCTCC	168	ATGAGTTTGAGCGGGGGTGTGAAGGATGGTTTTATAATGTTTCCTTTTGTTAAGGGTTATTTAGTCTTTTTGTATTATTAGGGTTTAGTGTGTTAGTCTATATAAGGTAGTTTCTGTCATTGTAATTGTAAGAAGTTCAATACAAGAATAGTTCGGCTCTCTCTCTCTCTAGAAATGTCACATGGTATCAGAGCAGGTATTGGTTGATCTTGATGAGTTCCAGCCGTCTCCCTCCATCTCTCTCTTTCTTCTGATCTTAGCAAGCAGTAGCAATCAGCAGCAGCATCACACGGCAGCAGCAACAGTCAACAGCAGCAGCATCACACGGCAGCAGCAACCTCAGCAGCAGTAGCAGCCCCCCCCCCTCCCTCTCTTGCACAAGCAGCCTCCAGCCTCCAG…	192	2	0	0.004	unknown protein	AGCAGGTATTGGTTGATCTTGATGAGTTCCAGCCGTCTCCCTCC	168	ATGAGTTTGAGCGGGGGTGTGAAGGATGGTTTTATAATGTTTCCTTTTGTTAAGGGTTATTTAGTCTTTTTGTATTATTAGGGTTTAGTGTGTTAGTCTATATAAGGTAGTTTCTGTCATTGTAATTGTAAGAAGTTCAATACAAGAATAGTTCGGCTCTCTCTCTCTCTAGAAATGTCACATGGTATCAGAGCAGGTATTGGTTGATCTTGATGAGTTCCAGCCGTCTCCCTCCATCTCTCTCTTTCTTCTGATCTTAGCAAGCAGTAGCAATCAGCAGCAGCATCACACGGCAGCAGCAACAGTCAACAGCAGCAGCATCACACGGCAGCAGCAACCTCAGCAGCAGTAGCAGCCCCCCCCCCTCCCTCTCTTGCACAAGCAGCCTCCAGCCTCCAG…	192	2	0	0.002	unknown protein	AGCAGGTATTGGTTGATCTTGATGAGTTCCAGCCGTCTCCCTCC	168
103		TTGGTTCTTTTTCCGTTGGAAATATGAATCTGTTACTCTTTCTCTCGCCACGATATCGGTTCGGCATTGGTTCTTTTTCCGTTGGAAATATGAATCTGTTACTCTTTCTCGCAGCCGATATGTGTTCGGCATTTGATCTACAGCCGTTATTTGTTCGGCATCGGCTCCTCTCATTTGCAGCCGTCTGGCATGGGTTCTCCTAATTTGCATCTGTTTTGGTTTACTTGCTTGGCAAACTCACGATGCTCTCCGGGTTCGCATCATGAGTTTGAGCGGGGGTGTGAAAGTAGAATGTTAAGGGTTGGTTTGTAATGTTCTTTTATGTTAAGGGTTGTTTAGTCTTTTAGTATAATTAGGGTTTGTTTGGCATTCTTGTGGTTTCATGTAATACCTAAGGGT…	537	2	0	0.006	unknown protein	AGCAGGTATTGGTTGATCTTGATGAGTTCCAGCCGTCTCCCTCC	168	TTGGTTCTTTTTCCGTTGGAAATATGAATCTGTTACTCTTTCTCTCGCCACGATATCGGTTCGGCATTGGTTCTTTTTCCGTTGGAAATATGAATCTGTTACTCTTTCTCGCAGCCGATATGTGTTCGGCATTTGATCTACAGCCGTTATTTGTTCGGCATCGGCTCCTCTCATTTGCAGCCGTCTGGCATGGGTTCTCCTAATTTGCATCTGTTTTGGTTTACTTGCTTGGCAAACTCACGATGCTCTCCGGGTTCGCATCATGAGTTTGAGCGGGGGTGTGAAAGTAGAATGTTAAGGGTTGGTTTGTAATGTTCTTTTATGTTAAGGGTTGTTTAGTCTTTTAGTATAATTAGGGTTTGTTTGGCATTCTTGTGGTTTCATGTAATACCTAAGGGT…	537	2	0	0.004	unknown protein	AGCAGGTATTGGTTGATCTTGATGAGTTCCAGCCGTCTCCCTCC	168	TTGGTTCTTTTTCCGTTGGAAATATGAATCTGTTACTCTTTCTCTCGCCACGATATCGGTTCGGCATTGGTTCTTTTTCCGTTGGAAATATGAATCTGTTACTCTTTCTCGCAGCCGATATGTGTTCGGCATTTGATCTACAGCCGTTATTTGTTCGGCATCGGCTCCTCTCATTTGCAGCCGTCTGGCATGGGTTCTCCTAATTTGCATCTGTTTTGGTTTACTTGCTTGGCAAACTCACGATGCTCTCCGGGTTCGCATCATGAGTTTGAGCGGGGGTGTGAAAGTAGAATGTTAAGGGTTGGTTTGTAATGTTCTTTTATGTTAAGGGTTGTTTAGTCTTTTAGTATAATTAGGGTTTGTTTGGCATTCTTGTGGTTTCATGTAATACCTAAGGGT…	537	2	0	0.002	unknown protein	AGCAGGTATTGGTTGATCTTGATGAGTTCCAGCCGTCTCCCTCC	168
104		TTGGTTTTCAGAGGCAGCTTAGGCAGTGCAAAGTCTTCTACAGTGTTCCAATTCCTGTTTTGCACAGTGAGACATGTGAATGGTTTTAAAAAATGAACAGCCTTTATGTAATGGATTTTTGATGGGCTAGTACGGTTACGGTTGCGAATAACGGTGTTAACGGAAATTCACATGAGTAACAGCCGTTGCGTAACAGGAATAGGTCCG	12	4	0	0.006	unknown protein	AGGCAGCTTAGGCAGTGCAAAGTCTTCTACAGTGTTCCAATTCC	2	GTATCAGAGCAGGTATTGGTTGATCTTGATGAGTTCCAGCCGTCTCCCTCCATCTCTCTCTTTCTTCTGATCTTAGCAAGCAGTAGCAATCAGCAGCAGCATCAGTAGCAATCAGCAGCAGCATCACGCAGCAGCAGCACCACGCAGTAGCAGCAGCCAGCAACTCCTCCCTCTCTTGCACAAGCAGCAGCCTCCAGCCTCCGGCGACCCTTGCCGGAGCTTCGTCTGCCTCCGGCGACCCTCGCCGGAGCTTCGTCAGTCTCCGGCGACCATCGCCGGAGCTCCGGTGACCTCCGAAAAGCCTTATTTGATGGTGTAAACCTCAGATCTGAAAACCCCAGTCTGTTCTGGCACTCCTCTGCACTCCGGCACCCTCGCCGGAGCTCCGTCAGCCTCCCT…	1385	2	0	0.004	unknown protein	AGCAGGTATTGGTTGATCCTAATGAGCTCCAGCCGTCTCCCTCC	393	GTATCAGAGCAGGTATTGGTTGATCTTGATGAGTTCCAGCCGTCTCCCTCCATCTCTCTCTTTCTTCTGATCTTAGCAAGCAGTAGCAATCAGCAGCAGCATCAGTAGCAATCAGCAGCAGCATCACGCAGCAGCAGCACCACGCAGTAGCAGCAGCCAGCAACTCCTCCCTCTCTTGCACAAGCAGCAGCCTCCAGCCTCCGGCGACCCTTGCCGGAGCTTCGTCTGCCTCCGGCGACCCTCGCCGGAGCTTCGTCAGTCTCCGGCGACCATCGCCGGAGCTCCGGTGACCTCCGAAAAGCCTTATTTGATGGTGTAAACCTCAGATCTGAAAACCCCAGTCTGTTCTGGCACTCCTCTGCACTCCGGCACCCTCGCCGGAGCTCCGTCAGCCTCCCT…	1385	2	0	0.002	unknown protein	AGCAGGTATTGGTTGATCCTAATGAGCTCCAGCCGTCTCCCTCC	393
105		GTATCAGAGCAGGTATTGGTTGATCTTGATGAGTTCCAGCCGTCTCCCTCCATCTCTCTCTTTCTTCTGATCTTAGCAAGCAGTAGCAATCAGCAGCAGCATCAGTAGCAATCAGCAGCAGCATCACGCAGCAGCAGCACCACGCAGTAGCAGCAGCCAGCAACTCCTCCCTCTCTTGCACAAGCAGCAGCCTCCAGCCTCCGGCGACCCTTGCCGGAGCTTCGTCTGCCTCCGGCGACCCTCGCCGGAGCTTCGTCAGTCTCCGGCGACCATCGCCGGAGCTCCGGTGACCTCCGAAAAGCCTTATTTGATGGTGTAAACCTCAGATCTGAAAACCCCAGTCTGTTCTGGCACTCCTCTGCACTCCGGCACCCTCGCCGGAGCTCCGTCAGCCTCCCT…	1385	2	0	0.006	unknown protein	AGCAGGTATTGGTTGATCCTAATGAGCTCCAGCCGTCTCCCTCC	393
106	vas-miR8175									CGGGATCCCACCTCTCTCTCTCTAAACCCCCACCATCACAAGCATCAAACAAAAAACCTAAATCAAGAAAAACCCAACATGTCTCTGATCACAGAGGAGATCAAAGCAAAAGCAGATGAGTTCTACACAGGGAACGCAATCTGCCAACAGAAATCCAAACAGCTCCTCAAAGACATGGGCCTGCCCAATGGGCTTCTCCCTCTGCAAGACATGGAGGAGTGTGGGTACATCCATGACACAGGCTTCGTTTGGCTGAAGCAGAAGAACAAGACACAGCACAAGTTCGAGAAGATTGGGAAGCTGGTGTCGTATGCGACCGAGGTCACGGCCCTGATTGAGCCAGGGAGGATCAAGAAGCTGACTGGTGTCAAGACCAAGGAGCTCTTGCTTTGGCTCACC…	557	4	3	0.034		CCGTGGAAGTAAAGGAGGTGTAGAACGTGAAGACTTGCTGGGAA	3
107	vas-miR845	AGAACAATTATTTCTTCTTCCGCATACTCTTCTTTATTTTCTTAACATGGTATCAGAGCGTTGATCCGTGTTTTTTTTCTCTACCAAACAAAACTGGAGGAACACAAAACCTTCGATTTATCCACCATCTTTACCGACATGGCCGACCCCCAAGAGAAAATCCAGAAATTAATTTCTGACCTTTCTTCACCGTATTTCCTCCACTCCGCCGACCACCCACGCACCCCTCTCGTCGACGTCGCCTTGACCCACACCAATTACGGGTCATGGAGTCGTGCAATCACCATGTCCCTTTGTGCCAAAAATAAATTAGGGTTCATTGACAATACCGTGCCATGTCCTGCAGATGACGATCTCAAGCCCCTCTGGAAACGCGTCTCCACGATGGTCCTCTCGTGG…	51	3.5	1	0.01	VITISV_043610	TATCAGAGCGTTGATCCGTGTTTTTTTTCTCTACCAAACAAAAC	2	ATGAGTTTGAGCGGGGGTGTGAAGGATGGTTTTATAATGTTTCCTTTTGTTAAGGGTTATTTAGTCTTTTTGTATTATTAGGGTTTAGTGTGTTAGTCTATATAAGGTAGTTTCTGTCATTGTAATTGTAAGAAGTTCAATACAAGAATAGTTCGGCTCTCTCTCTCTCTAGAAATGTCACATGGTATCAGAGCAGGTATTGGTTGATCTTGATGAGTTCCAGCCGTCTCCCTCCATCTCTCTCTTTCTTCTGATCTTAGCAAGCAGTAGCAATCAGCAGCAGCATCACACGGCAGCAGCAACAGTCAACAGCAGCAGCATCACACGGCAGCAGCAACCTCAGCAGCAGTAGCAGCCCCCCCCCCTCCCTCTCTTGCACAAGCAGCCTCCAGCCTCCAG…	186	3.5	3	0.022	unknown protein	TATCAGAGCAGGTATTGGTTGATCTTGATGAGTTCCAGCCGTCT	2
108		TGTGACGAGAAGGTTTCAAGACGACGAGATGGAGTTTTTTGGCAACCTATATGCCAAAAGTGACGAGAAGTTGACGGAGTAAACAGGACGGGACAGAGTAGAAGAGATGAGACAGAGAAATTTTGGGACGTGATAATGAAAATATTAGATGCAAGATCTGGGCACTCCATGCCTAAAATTAAATATGACGACAGACGAGACGAGAAAAGGACGAACATGATGTGAAGAGAACGGACGAGACAAGACATGACGAAAGAATTGACGAGATATGATTGATCAGACGAGAAGCACCAAACCAGACAGGTTTGTGAAAAAGTGTTGACGTGAGCCGTGTTACCATGACGAGAGGGAGACGAGACGAGGAGCCTGGCCACTAGGCTCAAGAAGACGTGACACAAT…	2837	3	3	0.008	unknown protein	TATCAGAGCTCAGGTCGAAGAACTGGGCAAACCCAATGAAAGAC	2	ACCACAAAATGTAGTGTGTGCTTATAGATGTGTAAGAGTTGTATTCGTATTGTTTGTGAAAAGATTAAAAAGAGTGAGTTTAGTTGTGTATGAAATTTCTCTCTTATTTCCATCAAATGGTATCAGAGCTCAGGCCGAAGAACTGGGCAAACCCAATGAAAGACGGGCCAGACGGGCTGAGATATGGATGAGGGCCAGACGGGCCAATAATGGAGACGAAGGCCAGACGGGCCAAGACGGAGTTGAACGGCTAGACGAGCTGAGACAAAGACGATGGCCAGACGGGCCAATAATGGAGGCGAAAGCCAGACGGGCCGAGACGGAGACGAAGGCCAGATGGGCCGAGACGGA	121	3	3	0.022	unknown protein	TATCAGAGCTCAGGCCGAAGAACTGGGCAAACCCAATGAAAGAC	2
109										GCCAGACGGGCTGTTTTTCGAAGTGAACCCATATCACTTCTGAGAGTTGAGGAAGACAGAACTCGACGAGATGAGTTCATTGGCGCTGACGGTGCCAAAATTGGAGTTGAAACGAGCTCCCAAGAGCTGTTTGAAGATGACGGTGTTGCTCTGTGTTTTTCAGAGGAGCAGAGAAGAAGATGAAGAAAGGAGAAGAGAGAGATGGACGAATAAAGAAAAGTCTGGTGAATTATTAGCATTCATTTAAGGTGAAGCCTTGAAGTCTCAGTAGGCAATGCATGTGCAATTATGATCCCCACCAAAGAAAAAATCAATTCCACTGAAAGGATTGTCTGGTGATATGATTAAGGGAATCTAGGAAGTGATCATGTGTGGCTGATACATTGGAGAGGGTGTGCA…	1555	3	3	0.022	unknown protein	TATCAGAGCTCAGGTCGAAGAACTGAGCAAACCCAATGAAACAT	2
110										TGTGACGAGAAGGTTTCAAGACGACGAGATGGAGTTTTTTGGCAACCTATATGCCAAAAGTGACGAGAAGTTGACGGAGTAAACAGGACGGGACAGAGTAGAAGAGATGAGACAGAGAAATTTTGGGACGTGATAATGAAAATATTAGATGCAAGATCTGGGCACTCCATGCCTAAAATTAAATATGACGACAGACGAGACGAGAAAAGGACGAACATGATGTGAAGAGAACGGACGAGACAAGACATGACGAAAGAATTGACGAGATATGATTGATCAGACGAGAAGCACCAAACCAGACAGGTTTGTGAAAAAGTGTTGACGTGAGCCGTGTTACCATGACGAGAGGGAGACGAGACGAGGAGCCTGGCCACTAGGCTCAAGAAGACGTGACACAAT…	976	3	3	0.022	unknown protein	TATCAGAGCTCAGGCCGAAGAACTGGGCAAACCCAATGAAAGAC	2
111										TTGGTTCTTTTTCCGTTGGAAATATGAATCTGTTACTCTTTCTCTCGCCACGATATCGGTTCGGCATTGGTTCTTTTTCCGTTGGAAATATGAATCTGTTACTCTTTCTCGCAGCCGATATGTGTTCGGCATTTGATCTACAGCCGTTATTTGTTCGGCATCGGCTCCTCTCATTTGCAGCCGTCTGGCATGGGTTCTCCTAATTTGCATCTGTTTTGGTTTACTTGCTTGGCAAACTCACGATGCTCTCCGGGTTCGCATCATGAGTTTGAGCGGGGGTGTGAAAGTAGAATGTTAAGGGTTGGTTTGTAATGTTCTTTTATGTTAAGGGTTGTTTAGTCTTTTAGTATAATTAGGGTTTGTTTGGCATTCTTGTGGTTTCATGTAATACCTAAGGGT…	531	3.5	3	0.022	unknown protein	TATCAGAGCAGGTATTGGTTGATCTTGATGAGTTCCAGCCGTCT	2
112	vas-miR858b									GAGAGAGAGAGAGAGAGAGAGAGGGGTTTGGTGTTTTTGTCTTAGTTGAGTGTCAGAATATTTCCAAGAAATATTGAGGTGTGGTGCAGGGAAGGTAGATGGGGAGAAGCCCTTGTTGCGCGAAGGTAGGGTTGAACAGAGGTTCATGGACTGCGTCTGAAGACAGGATTCTGACTGATTACGTTAAGCTTCATGGCGAAGGTGATTGGAGAAACCTTCCCAAGAAAGCAGGTCTAAAGAGATGTGGGAAGAGTTGTAGGCTGCGATGGCTGAATTATCTGAGGCCAGATATCAAAAGAGGGAACATATCTCCTGATGAGGAAGAGCTTATCATTAGGCTTCACAAGCTCTTGGGCAACAGATGGTCGCTAATAGCTGGGAGGCTACCAGGCCGAACAG…	398	1	4	0	TT2-type MYB	AGACAATGAAATCAAAAATTACTGGAACACCAATTTGTGCAAGA	1	GAGAGAGAGAGAGAGAGAGAGAGGGGTTTGGTGTTTTTGTCTTAGTTGAGTGTCAGAATATTTCCAAGAAATATTGAGGTGTGGTGCAGGGAAGGTAGATGGGGAGAAGCCCTTGTTGCGCGAAGGTAGGGTTGAACAGAGGTTCATGGACTGCGTCTGAAGACAGGATTCTGACTGATTACGTTAAGCTTCATGGCGAAGGTGATTGGAGAAACCTTCCCAAGAAAGCAGGTCTAAAGAGATGTGGGAAGAGTTGTAGGCTGCGATGGCTGAATTATCTGAGGCCAGATATCAAAAGAGGGAACATATCTCCTGATGAGGAAGAGCTTATCATTAGGCTTCACAAGCTCTTGGGCAACAGATGGTCGCTAATAGCTGGGAGGCTACCAGGCCGAACAG…	398	1	4	0	TT2-type MYB	AGACAATGAAATCAAAAATTACTGGAACACCAATTTGTGCAAGA	1
113	vas-miR8758	CACCCTCGGCCATACCTTCTCGAGATCCCCTTCTTTTCTCCCACCAATGTCTTCGAAATCACTCCATTTTCTTCCTTTTCTGCTCGCCTACGATCCTTTTATTCGGAAAATTGTGTATGCATCCTGTAACTGCACCACATTTCTAAAACAACGCCTCTGCGGCAATTGACGATGAAGATTTCGTGGTGGGTCCGAGTCTTTTGGATGTTTATCTGTTTATTTGCACCTGGGTCTCAATCGGTTGAGGATTTCAATAAAGCGTTTCCTATTGTAGAGCCCGATCCTGGACATACAAAACTCCGCATCTCAAAGGAAGGGTTGGAGGCATTCCAGAAAATAACCACTCCGATTGCTGCTGTTGCTGTAATTGGTCCATATCGCTCTGGGAAATCATTTCTG…	271	4.5	1	0.01	unknown protein	GTAGAGCCCGATCCTGGACATACAAAACTCCGCATCTCAAAGGA	2	TCTCAATCCGAAGGGGGTGCAAGGGCGAGAGAGAGAGAGAGAGAAATGGCGAAACCACACGCAGTGATAGTGCCACACCCAGCACAAGGCCACATAAACCCAATGCTAAAAGTGGCAAAACTCCTCCACCAAAAGGGCTTCTACATCACCTTCGTCATCAACGAATTCAGCCACCGTCTTTTCCTCAAGTCCCGAGGCCCAAACGCCCTCAACGGCCTGCCGGATTTCAAGTTCGCCGCCGTACCCGACGGCGTCGACTTCGGCGATGGCCTCTTCGATCCGATCGTCCACTGCGACCAACTGATGAAGGACGTGCCCCTGCCTTTCTTCAAGCAGTTTATCGACGAACTCGTATCGTCAGCGGACGTGCCTCCGATCACGTGTATTGTTTGTGACGGC…	161	4	4	0.042	UDP-glucosyl transferase 85A2	ACGAATTCAGCCACCGTCTTTTCCTCAAGTCCCGAGGCCCAAAC	1	CTTCATTGCCACTCGAAATACCACCAGACTTTACCGTCGAGCTTTTCGTCCGGACCTAAGATTGTGATCAAGCAGGTACCGTTGGTGCCGCAGGAGACGATTATTTCGGAGCCGAGAGTTTTCCGGCAGAACAAGCTCAGGAGGAGCCGTGGAATCCAGAGTTGAACCTTAATCTGTAGAACCCACCCCTTTATTTTAATGTTGGATCTGTATTATTAATTTCTCAAACCGTACTAAGTATTTTGTAATGGGTTGCACTTCACGTTTTCCAACGTGTACTCTGATGGAAACTCTTTTTATTAAATTATTATTTCTTTTTAATAAATTTAACGTACCCAAAAATCCGGGTCGTTACAATTGGTATCAGAGCTTTAGGTTCAAACCCTCAGACCTTGGGTA…	176	4	3	0.006	unknown protein	GTAGAACCCACCCCTTTATTTTAATGTTGGATCTGTATTATTAA	4
114										AGAGATACAGAGAAGAGAGAGAGAAAGAGAGAGAGAGAGAGAGAGTGAGATACAGAGAAGAAAGAGAGAAAGAGGGAAATGGCGAAACCACACGCAGTGATAGTGCCACACCCAGCACAAGGCCACATAAACCCAATGCTAAAAGTGGCAAAACTCCTCCACCAAAAGGGCTTCTACATCACCTTCGTCATCAACGAATTCAGCCACCGTCTTTTCCTCAAGTCCCGAGGCCCAAACGCCCTCAACGGCCTGCCGGATTTCAAGTTCGCCGCCGTACCCGACGGCGTCGACTTCGGCGATGGCCTCTTCGATCCGATCGTCCACTGCGACCAACTGATGAAGGACGTGCCCCTGCCTTTCTTCAAGCAGTTTATCGACGAACTCGTATCGTCAGCGGAC…	194	4	4	0.042	UDP-glucosyl transferase 85A2	ACGAATTCAGCCACCGTCTTTTCCTCAAGTCCCGAGGCCCAAAC	1
115	vas-miR-1									GTTGCATTGGTCGTGAGTTGCGGAAATCAGAAAGCCGATCAAGTCATCAAACATCGCCGCCGGGTCTGCGTTTAAAGTTTAAACCCCCCAAAACCCTTTCCTACCGTTGTTCGATTGGCATTACTCTGACCCCATTATCAAATCATCTCAGAACCCTCATTTCCATCCAAACAACGAAAGAAGTAGGAAAATGAAGAGAATCTTCGGCGCTAAGAAAGACAAAGAACCCCCTCCTTCCCTTCAAGACGCCTCCGATCGGATTAATAAAAGAGGTGAAACAGTTGATGAGAAGATCAAAAGGCTTGATGGCGAACTTGCCAGATATAAAGAACAG	143	3.5	0	0.024	SNF7 family protein	TCATCTCAGAACCCTCATTTCCATCCAAACAACGAAAGAAGTAG	4
116										GAAGAATTAAACAAAGCCTGCCACGTGGCCTCATCCGAACCGCGGGCAAAACCGTCATATTGATTATTAAGTTTCTGTAAATTACATAGAGAGCCAAATATATCAAAATTGAGTTTATAACCCTATGTAGATACACCCAATTAAAGTCGAACAATTAAACAACAAACCTAACAAATTAAACTGCCCCTCTTCTATTTGTTTACTAGAGCCTCTTATATTTTCTCTATTTACAGTTGAGCCCCTGAAACCCCGAAATCCCAACTTTTCACTTATTTTACATGACTGAACACCCGTTAGGATTCTCGTCGCTAAACATTTCATGACCTTGATTGGGATAACTGTAACCGTATGGAGCTGGAGGTGGAGGTGGAGGTGGGTGTGAGTACTCCACAATATAAC…	1200	4.5	0	0.024	LOC104224174	TCACCGAGATGACGAACAGCTCGCTTGATTTTCTTGGCACATCC	16
117	vas-miR-100																	CGGGTCGAATATTCATGGATTTAGAAATTCCAGCCTGAGAGAGTGACGAGCCCACCGTCCCATTTCCCCCTCCCGATTGACACGACGACGAAGGAGCTGCGTGTCGTGTCTGTACTTCCTTCTGCTTTCCCCAATCTCCATCATTGGTTTCTTTTTAATTGCTCCAACTTAAGCGGATGAAGAATCTCTATTACGGTTGCTGTTTCCCCAATTCCTCCTCAGTTTGTTAGTTTCCCGCTGAAGATGGTCTTCTCTGCTTGCTTTTTGCATTCCCAATTGTCACTTAAGATAAATGGTTCTGTGGTGGTTACTAGACCGACCTGCAACCAAAGATCCACTTTTGCTCTCAAATGTACCAAACTGCCAATTTATGGCCGAGTTCCTGTAAGGGGGTCCAAG…	2167	3	4	0.006	LOC100246370	TTCGTCTCGACAAACCACGAAAACTTGACGCAAAACTAACAAAT	1
118	vas-miR-11	AGAGAGAGAGAGAGAGAGAGAGAGAGAGAGAGAGAGAGAGAGAGAAAGATAGTTGTTTCCCTAAATTAACAGTTTGTGGTTGTACCTTTTGGCTTTGCTTAAGATGGTGCATGTGATTGTATGTTTGGTATTGAAGAAAGTATCAATATAAACATTATCCTGCTTGGGAGGTAGGCCAGAAAAAGGTTTTGAGACAACTAAAAAAAAAATTGTAAGAAAAAACAACTCATTGGTGTTAATAAGGATAATATAAGGATATTCTAAAGTATATCCTTCTTATTTCTGGATTAATATTCAAAGCACAAAGGGGCCCCGAGTTGATCTGAATTGGAGACAAAGTAGAGGAAAAGCTGTTACCAAAACTGTTCATAACATGATTAATGCAACTACTAGGAAAGT…	620	3.5	1	0.022	unknown protein	CCTGTCCTATGCACTAAAGTCTCCGCTCATAGTATTGTTCTTTG	4	AGAGAGAGAGAGAGAGAGAGAGAGAGAGAGAGAGAGAGAGAGAGAAAGATAGTTGTTTCCCTAAATTAACAGTTTGTGGTTGTACCTTTTGGCTTTGCTTAAGATGGTGCATGTGATTGTATGTTTGGTATTGAAGAAAGTATCAATATAAACATTATCCTGCTTGGGAGGTAGGCCAGAAAAAGGTTTTGAGACAACTAAAAAAAAAATTGTAAGAAAAAACAACTCATTGGTGTTAATAAGGATAATATAAGGATATTCTAAAGTATATCCTTCTTATTTCTGGATTAATATTCAAAGCACAAAGGGGCCCCGAGTTGATCTGAATTGGAGACAAAGTAGAGGAAAAGCTGTTACCAAAACTGTTCATAACATGATTAATGCAACTACTAGGAAAGT…	620	3.5	1	0.022	unknown protein	CCTGTCCTATGCACTAAAGTCTCCGCTCATAGTATTGTTCTTTG	4
119	vas-miR-13	AAAATGGAAGGAAATTAAGAGGCCTTCTCCTTCTCCTTCTCCTTCTTCCTCTGTTTCTCAATCCAAGTCAGGGAGCAAAAGCCATTAAATTGGGTTGAAGTTGGTAATGGTGAGGAAAAAACCATAAACATAAATACGAAATCCGGGTTCGGGTTGGCAACTAGGATGTGGTTGAGACAACAAAGTTAGGGACAAATCCTAAAACGCAGCTGACGGATTCTTCTTGGGATTTGGAGTGTTGACTTGAGAGTGATGTTTGGAAAGGTGATTATCAGTACAATTTCCAAACAGAGAATTCACCAAAAGAGCCTGAAGGTGTTGGATTTAGAGGTCAGTTGGAAGGTGGGTTTGGACTAAAAGTTCAATGGAAAGGGAGGGAGGGACGAAAGTGATATTTTC…	354	3.5	1	0.018	LOC100251482	CTAAAAGTTCAATGGAAAGGGAGGGAGGGACGAAAGTGATATTT	2
120	vas-miR-17	AAAAAAAAAAAAAAAAAAAAAAATCAGCCAAGAAATACCAACAACTAACAACGAATTAGTAGAAAGTGCACAAAATGGTGAATAAACTAGCCCTAATTAGTTAAAGCCAAATTTTAGCGATGTGAGAGGCAATGTTGTTTTAACACCACTATCGTTCTTTTTTGCTTATAACTCCGCCTGAGACGTTCTTAAAGCCTTATCTTTGGATCTCAGCCGGTCCCAAGCCCGGATAAAGGAGGAGGGTTGTGCGTTAGGTAGCTGACAGCCAGCACATAAAAAAAACCCGTTAGAACCTTATGACATGAACCTTAATCATACAACGAGACATGCTAGGGCGTTCCCTTTAAGCGACGCGTTGTGCCTGCCTTCGGGTGCTTCGAAAAATGGGCAAGGGGCGCC…	3338	0	2	0	LOC103417687	AATTGATTGGGACATAAGGCTTGGTTTGGTTTGGTTTGGTTTGG	7	AAAAAAAAAAAAAAAAAAAAAAATCAGCCAAGAAATACCAACAACTAACAACGAATTAGTAGAAAGTGCACAAAATGGTGAATAAACTAGCCCTAATTAGTTAAAGCCAAATTTTAGCGATGTGAGAGGCAATGTTGTTTTAACACCACTATCGTTCTTTTTTGCTTATAACTCCGCCTGAGACGTTCTTAAAGCCTTATCTTTGGATCTCAGCCGGTCCCAAGCCCGGATAAAGGAGGAGGGTTGTGCGTTAGGTAGCTGACAGCCAGCACATAAAAAAAACCCGTTAGAACCTTATGACATGAACCTTAATCATACAACGAGACATGCTAGGGCGTTCCCTTTAAGCGACGCGTTGTGCCTGCCTTCGGGTGCTTCGAAAAATGGGCAAGGGGCGCC…	3338	0	2	0	LOC103417687	AATTGATTGGGACATAAGGCTTGGTTTGGTTTGGTTTGGTTTGG	7
121	vas-miR-2	TGGCCGCATAGGTCCAGTTTCTACGCGATCAGAACCCGCCTCAAATCGAGCTGGTCTCTCTCTCTGTGTGCGGGGTTCTGAAGCAGTTGCTTTCTAGACTGCTACCCAGGGCCGGCCCTGCTCTCGTTGAATCATGGCCGAGGAGGAACCGAAGCAGTTAAATTATATACCGGAGGTGATATTGAAGAAGCGGAAAAGCAATGAGGAGTGGGCAATTAGAAGGAAGCAGCAGTTGGAGCAGAGGACTAGGAAAAGCAAGGGGGATAATTCCGTCATCAAGAAGCCTGAGCAGTTCATCAGAGAGTTTCGAGACAGGGAGTTGGACCTCATCCAAATGAAGCATAGGGGAAAACGAAAAAGGCGAGCATCTCTAACACCAGAATCCAAGTTGCTTTTCGT…	41	0	4	0	unknown protein	TCAAATCGAGCTGGTCTCTCTCTCTGTGTGCGGGGTTCTGAAGC	1
122	vas-miR-21																	CTCGACCGGTCCATCCTGTCTTCTACGACCCTTAACGCACCACCAAGAGCCACCTCAAGACTTCAAAAGGTTCGCAATCATACCAAACCAAAAACCTATATAAATCCATCCCACAAACCCACCTTCCAAATCAAACCCCCCAAAAAACCATCTTCTCCACCAAACCTTCAACTGCACATCAATGGCGGAAACAAAAAATCACTCACTCCCACTCCCACCACCACAAACCCCTCCTCCCAAACAAACCCAACACGATGGGAACTCCCTCGTCGCCCTTTCCCTCGCCCGCGCCGGCTGCACCCACATGTTCGGCGTCGTCGGAATCCCCGTCACCGGCGTCGCCACCCGCGCCGTCGCCGCCGGCATCCGCTTCATCGCCTTCCACAACGAGCAATCTGC…	2041	0.5	2	0	2-hydroxyacyl-CoA lyase	CCAATCAATTGGGGTCGGCTTAAGATCTTGTTGTAGAGTTTTTA	7
123																		GGGGAAAGACATCCTTTCTTTCTTTCTTTCTGCTGGCCAAGTACTACTAATCCAGAGATCAACGAAATTCACAGCAATGTCTTCGCCGCCGGCCGTCACCGAAATCAAAATCGAAAGCCAAGTCTTTCCTCCGTCGGTCAAACCACCGGGCACCACCAATTCCTTCTTCCTCGGTGGCGCAGGGGAGAGAGGTTTGGAGATTGAAGGCAAGTTCATAAAGTTCACGGCCATTGGAGTGTACCTACAAGTTAGCGCCGTAGAGTCGCTCGCCGTTAAGTGGAAGGGCAAGAGCGCGGAGGAGTTGACGGAGTCCGTTGAGTTCTTCAGGGATATCGTTTCAGGTCCCTTTGAGAAATTCACACAGGTGACAATGATCTTGCCTTTAACGGGCAAGCAATA…	1017	0	4	0	chalcone isomerase	CCAATCAATTGGGGTCTACTATTGAGGTCTACTATGTAAATCCT	1
124	vas-miR-46																	GTTTCATTCATTCTCGTAGATTATCCTCATACAAACTCCGAAAAAATTGGAGAGGTATGATTTTTATGAATACACTACAAAACATATGATTATTGGATCAAGCTGAATTCCGCAGAATAATCTAACACAAGAACAAAAGTTACAAAACCGAGCATCAAGTCCCAATCAATTGGGATTGGCTACATGATCCCGTTTTCTCCATTAAGCTCTGCCAAGGGAATACAGATCATCATTGGTGGGACCGTCAACTCCAAAAGGAAGCCCCTTCCATTGATCAATCAAACATAAATTTGTACCTCACGAAAACTCAATAGAAATCTCTAAGGCTTTTGCTTCCACTTAAGAGTACGCAAACAGAAATAGAGAGTTACAAGCAGAAGATAAGTTAAGGGATTCCTC…	1056	4	1	0.038	histone-lysine N-methyltransferase	TACTCACAGATAAAACAACCTGCACGGATAGGATCCCAAGACCT	3
125	vas-miR-53									ATAAACTTGAGTTTGGGTCTTTGAGAGGTGATGTTATTTAGTGCGCTCGGAGCAATGCTCCATATCAATCACAACACAACACGCACCCTTTAGTTACGAGTCTAATAGTTTTTACCGACCGCAACACATGTGGCGTGGAGCGCCACGTGACCTTGCTCGTTTGTGGTCCAGAGAATATCCACAACAAATTACTTATTGCCAACATTCACCAGCCCCCTTGATCATTGCATTTAATGCATTCTAACGGCTTCTGCAGACCTAAAATCTCACTGCCATTTACACCAAAATTATAGATTGCAACCACTAGTCTGTATAGATAACCTCATAAAAAAAGACAGAGACATCCCATCTTCTTCCTCCACCTCATTTCTGGTTCCTCTTCTACTTCCTCTGAAATTA…	360	3.5	0	0.01	unknown protein	CACCTCATTTCTGGTTCCTCTTCTACTTCCTCTGAAATTACCTT	14
126	vas-miR-55									AAGAAAATTGGGGAAAACTGGAAAATAAGAGGAAGGTACGGGCACAATCGAGATGTCGAAAAACAATAGTTGAACCTACCTTTATCCTTGGAGATCAAGCGAAAACAGTCGTCATTCTCAAACTTGCGTCCTCAGGAAGATTGAAGCAGAGAAGAACGAGGAGCGAACGGAGAGCTTCTTCCTCACTGATCTTGCTCCTCTCTCTTCCACCAAGAGGCAACCCCAAATGGAAAGGGAAGGGCAAAGAAGAAAGTAGTTCAGGACTACATCTTCGACCTAGAATTCCAAGGCCAGCTGGTGTTCTTTAAGAGGCAATGGAACGAAGAGCTGCTGGAGAGGGTGTGGAGACCATGAACACGCAAGAATTCCTTCATCGAGCCCTTACGGTTGAAAGTGAGG…	532	2	2	0	C17orf53	GTATCTGCCTTATTTTTTAAATATAGAAATTATGGTAAAATTTT	2
127	vas-miR-61									CTGGGGAAGGAGAAAACCAGATCGAAGAAAAGTTTGGGTCGATTTTGAGATTTGCTGAAGAGAAGAAAAACGAAGAATAAAACGAAGACGACGAAGAAGATGGATCCCCCAAGCCACGGCATCCTCCTCCTCTGCCTCTTCAACAACAAATTGGTGACATAGCATTGCTTTTTGCTTTGACGTCGGTGAGATCAAAGTTTGCTTGTACATCGTGTTCCAATAGGAGAAGGTGGATGTATAGCAAGCAACCTGAGTACTCCTTTTACAAGTCATCGAGATTTGGAAAACTTAGTCATGCCGCCAGGTTCTGTGTATGGTTGCTGTGGGTGTTTTGGTTTTGTCTATGGTCGCTTGGCATTTGATTGACCAATGAACCAATCTTTGGCAGATATAGTTCAG…	80	4	0	0.014	unknown protein	AAACGAAGACGACGAAGAAGATGGATCCCCCAAGCCACGGCATC	2
128	vas-miR-65																	CTTTTTTGCTTCATCATCTCAGATTCTCAGGTCTCAAACATGGCGAAAGTCGCTTGTACCCTCACCCTTCTCTCCCTCTTATTCGCCTTCTCCTGCGCTCGTACTCCGTTCGATATCCCGGACAATGACGTCACCTTTCTCGATCGCTCAACTCCCCTTCGGGAAAATGACGTCGTCAAGCCGATGCTTCTCCTCCCCAGCGAGAAGCCGATCTATGAACGAAACACCCCTGAAATCGCAGATAATCAAAAGCCAGTCGAGATCGAAAAAGACGACGTTGGCGTAGCAGCCGAAGAAGAGGATCTGAAGCCAGTCGAAGACGAAAACCGTTTGGTTGCAGAAGAGGAGGATCAGAAGCCGGTCGAAGGCGAAAACGACGCCGAAGAAGAGGATCAGAAG…	1257	3.5	3	0.038	TCM_016448	TGTGTCTGAATCTCTGCATACTCGCGTCCATATATGTAGCATTT	2
129																		GTTAAACCTTTGCCCCGTTCACTTATCGACTCTCTCTCTCTCTCTCCTGCGCGCCGCAGCTTTCAGCTCCACAGAATCAGAGTAATCAGAAACAAATGGCTTTGCCGAACCAACAGACTGTTGATTACCCTAGCTTCAAGCTTGTCATTGTTGGTGATGGAGGAACTGGGAAGACGACATTCGTGAAGAGGCATCTTACCGGTGAATTTGAGAAGAAGTATGAACCAACCATTGGTGTGGAAGTGCACCCTTTGGACTTCTTCACAAACTGTGGGAAGATCCGGTTTTATTGCTGGGATACCGCGGGGCAAGAGAAATTTGGAGGTCTGAGAGATGGTTACTACATCCATGGGCAATGCGCAATCATCATGTTTGATGTTACTGCCCGGTTGACCTACA…	945	3.5	0	0.002	unknown protein	TGTGTCGATTGTTGTGGTCTGTACTAGGATTCTTCAGGCTGCCA	13
130																		TTCCACGGCGGCGAGAGGAAGGAATCAGATCACGAGATTTTCCGAGGTGGAGAGAGGAAAGAGTTCGATCGGGACATGTTCCACGGCGTCGACGGCGAGAGGAAGGAGTTCGATCGGAAAATGTTCCACGGCGACGACGGCGAGAGGAAAGAGTCCGATCGCGAGATTTTTCGAAGTGGAGAGAGGAAAGAATTCGATCGAGAAATGTTCCACGGTGATGACGGCGAGAGGAAAGAGTTCGATCGGGAAATGTTCCACAGCGGAGAACGCATGCGTCCACGGTGGATGAAACACCACCACCACCATCCGTTCTTTGGAAGGCACCATCATCATCATCATGATCATCACGACAGCTTCGCTGAGGAGAGGTTCATCAGGAGGCCGTTTATCCGCCGTGAC…	630	3.5	3	0.038	F444_12142	TGTGTCTGAATCTCTGCATACTCGCGTCCATATATGTAGCATTT	2
131	vas-miR-7	TTTCTCTTCTCTTCCACAACTTCCAAACACAGCCTTAGCCTCAATCATGTGAATGATGGTGTCTTCACTTGTCCGTCCGTCACTGTCGGGCGTCGACTAACCCCCATTTCCTCCTCAACCCTCGGGCCTCACCTCATTAAAGATCGTCACAGGGCTCGGAAGAGAAGGCCACCAACGATCAACCCAGTAAAAAACGCCCATGAACCCGCAACCGCAAAACCCGAACCCGAACCCGAACCCGGCGGTGAAGGTCCAGCCGTCCTCCCCTTCCCGCTTCACCCTCCCAACCTTCAATTCCCACCGTCGCATCGCCATCGCCGTTGACCTAAGCGACGAGAGCGCCTACGCCGTCAAGTGGGCCGTCCAAAACTACCTCCGCCAGGACGGACGACGTGATCC…	18	0	4	0	LOC103723977	AACTTCCAAACACAGCCTTAGCCTCAATCATGTGAATGATGGTG	1
132	vas-miR-74																	CTCTCTTTCTTTCTTTCTTTCTTTATTTTCTTTCTCTCCTCTCTGTTTTCTTTTTCATTTTCTCGGAAAATTGGAGAAGGTGGAGAGATTTTCCAGGAAAATTTCACCGGGTTTTTGCACACTGAAATGTTGAAGATCTGGAGCTCGTGACGATTTGGGTTTTCGCAAACAGAGAGAGAGAGAGAGAGAGAGACCTATTTGAGTCTGGAGGTGCATTTGAAGAGGATTTACGTCGATTGGTCTGATTTCATTTGGATATTGCTAAACAGAGAAAGCTAGAGAGACGAGACTTGTAGAGAGAGAGAGAGAGGAGGTGGAGCTGAGAAATACATTTGAAGAGGTTGGAAGGGGATTTCGAAAGGATTTGGTAACGGTTTGATTATTTTTTCGTTGAAGATT…	1091	2.5	4	0.004	DDB_G0283357-like	CTTCGCATCGCATTCTCAGGAATTCTGAAAATTCGATTGGTATG	1
133																		GGATGGAATCAACCAAACCAACACATAAATAACACTTCTCCCATTCCAAATTTTCCAATCCATCGCTTCCAAAAACTTCCTCCATCCAACAATGAAGTCTCACAACCCTCTCTTCTCTCTCCTCGCCCTTCTCACACCACCCTTGCTCTTCCTCTCTCTCCTCCTCCTCCTCCACCCAATCCCCACCGTCGGTTCCTCTAAACCCACCGCCACCAACACCACAGACTTCATCCGCACAAGCTGCACCGCAACTCTGTACCCGGACCTCTGCTACAACTCCCTCTCCGGCTACGCCAACGCCGTCCAAGCCGACCCAGCTCGCCTCGCCCGCGTCGCCATCGCCGTAAGCCTCTCCAAAACCCGCTACACGGCCCGCTACCTCACCAACGTAACCCGCCG…	337	4.5	4	0.004	pectinesterase	CATCGCCGTAAGCCTCTCCAAAACCCGCTACACGGCCCGCTACC	1
134																		ATGGAATCAACCAAACCAACACATAAATAACACTTCTCCCATTCCAAATTTTCCAATCCATCACTTCCAAAAACTTCCTCCATCCAACAATGAAGTCTCACAACCCTCTCTTCTCTCTCCTCGCCCTTCTCACACCACCCTTGCTCTTCCTCACTCTCCTCCTCCTCCTCCACCCAATCCCCACCGTCGGTTCCTCTAAACCCACCGCCACCAACACCACAGACTTCATCCGCACAAGCTGCACCGCAACTCTGTACCCGGACCTCTGCTACAACTCCCTCTCCGGCTACGCCAACGCCGTCCAAGCCGACCCAGCTCGCCTCGCCCGCGTCGCCATCGCCGTAAGCCTCTCCAAAACCCGCTACACGGCCCGCTACCTCACCAACGTAACCCGCCGCG…	335	4.5	4	0.004	pectinesterase	CATCGCCGTAAGCCTCTCCAAAACCCGCTACACGGCCCGCTACC	1
135																		ATGGAATCAACCAAACCAACACATAAATAACACTTCTCCCATTCCAAATTTTCCAATCCATCACTTCCAAAAACTTCCTCCATCCAACAATGAAGTCTCACAACCCTCTCTTCTCTCTCCTCGCCCTTCTCACACCACCCTTGCTCTTCCTCACTCTCCTCCTCCTCCTCCACCCAATCCCCACCGTCGGTTCCTCTAAACCCACCGCCACCAACACCACAGACTTCATCCGCACAAGCTGCACCGCAACTCTGTACCCGGACCTCTGCTACAACTCCCTCTCCGGCTACGCCAACGCCGTCCAAGCCGACCCAGCTCGCCTCGCCCGCGTCGCCATCGCCGTAAGCCTCTCCAAAACCCGCTACACGGCCCGCTACCTCACCAACGTAACCCGCCGCG…	335	4.5	4	0.004	pectinesterase	CATCGCCGTAAGCCTCTCCAAAACCCGCTACACGGCCCGCTACC	1
136																		GTCCGCTCGGTTGCTGCGCTTTCCTCGCTATGGTCCGCATCTGGCCGTGCCTAGAATTTCTTGGTAAATCTCCGCATGAACCACTAAGTTCTAACAAAAATATCACGTATAGTAACTAAAATCAAGCAAAATGATTTTCTATTTTCCCAATCCTTCTCTTCTCGAAGGATAAAAGGTTTTCAACAGAGAGATTCATACACTTGCCATATTGAAACTTACAAATCAATAAGCAAAATCCAATACAAATAACAAAAGAAGTAATTTAGAGCCAGGAAAAAGAAACCTCGACTCATTACAGGCAGCTACTATAGCCCTCTTCTCAAATCAACCACAACAACGCTCACGTTGTCAGTACTGTGCCTGGCCAAGGCCAATTTGGTCAACAAAATCGAAGCGTCG…	1473	4	4	0.004	protein phosphatase 2C 37-like	CTTCGAGCTCGGCTCCACCGGCGCCGACGTCTCCGTCTCTCCTC	1
137	vas-miR-82																	TTAGAAAAATAAACTGACATGTGTGACCGAATCCTACATGTTACGTGTCAAACAATTTCAGGGTGCGCCATACGAAAACTCTCCCTGGTTTTCCCCAAACCCGCTCTCCAATCGGGTCTTCGAACCTGACCCCACATCACCCCTCCCTATAAAAAGTCCTAGGGTTTGTTGACTCCGATCATCACTCTCCACTTCACCTGATAAATCTATCTCTGCATCTGAGATTACTGTAAAACCGATCATCAATGGCGATGCGATCATTTGTTTCACGAACACCTGTGCGCCGTTTAATGGAGGGCACTCGAATTTCAGGCCTTCGCTACTCCAGCGACGGCCGTGTCTTCAGCGAGGAAGAGCGTGCTGCCGAGAACGTCTACATCAAGAAAATGGAGAGGGAGA…	184	3.5	0	0.014	At2g27730	ACTCTCCACTTCACCTGATAAATCTATCTCTGCATCTGAGATTA	87
138	vas-miR-83																	TGCGAGTTGTGTAAAAATTTCAGACCCAAAAGTTTTGAAACGAAGTCTACAAAAATCTCGCACTGAACTGTACTCTGGTTTCTGTCAGGTTGAATCTGGGTTTATGAGGCATCGGTTTGGGTGTGTGTTCGACCTAGTATAATACTTCCAAAAATCCTGAAAATTTTATATGATGTGCATATGCGAGTCTATTAGATTGTGTCCAAAAATTGGAGCAAAGTACGTAGCGGTTATTTTTCTAAAAATCTCGCACTGGACTGTGTTCTGAAAATCTGGAAAATCTGGGCAGATTGGTGGAGCTACGTTTTTGGTCAAATTGGTTATAGTAGACAAGTTTATCCGGTTATGGTTCCTTAGGGGTTTTAAACTCTGGTACGTTGGTGATGTTTTAGAGTTGGA…	614	0	4	0	unknown protein	TCGAATCAGAGGTGAGTGTGTTTGATATATTCATGTTCAATAAC	1
139	vas-miR-88																	TTACCTCCAATCAGATGACTTCACTGTTCCACGGTTTTCCACAAGCACGTGTTGCCTCCTCCCCATCCCATCGTACTATCGTTTGAAGCTCCTCCGGAAATCACACGCAGAACACAAGAAAACTACGTACCAAAAAAATACTTCTCTCTCTCTCTCTCTCTCAGCCAGAGAGTAGAGAGAGAAAGAGGAAAGAGAGAGATGTACGGCAGAAGAGGTTTTTACGCTATGCCGGCGGCCGGAGGTGGTACCAATAAGACGATAATCAACCCGATAATGCTAAGATTCCGGCCGATAGCACCCAAACCGGCCACAGGAACTTCGGGCTCAGGCGAAACACAACCGGATAAGAAGAAAGACTTTGATACTAAAGCAAGAAGAAAGAGAAAGTACGTGAGAGGT…	1115	4	0	0.018	LOC100249110	TATAGATCTAATCAGGTAATTGATGTATTCTAATCAAGTTTCGG	44
140	vas-miR-89																	AAGAAGAAGAAGAAGAAGAAGAAGAAGAAGAAGAAGAAGAAGAAGAAGAAAGAAAGGAAGAAAAGAAAAGAAAAATTGGGGAAAATTCATAAAAGGTGGTGAAATTGTAAGAATGGTCGTGGTTATGCTTTCGGTGCGTGGAGGTTAAGTTGATAGCGGAGTTTGTCCTTTCGTGGCAGATTTTCAGTTGAGCTAGAAGTCGGTCCACTGCAGTGCCATGGTGCCAGTCAGGTGTTCATAGAGGTTGAGTTTTGTAATTTTGTCGGTTAGAGGGTGTTGTAGAATGACAATAAATATTGTGAGGATGGTGTGGTACTGTACATGTCTAATATTGTTGACTGTACAGTTGTTGAGAAGGTGTGAACACCTGTTTACTTTTGTTGTTTCTGCTGTTGAGTT…	392	4	0	0.02	unknown protein	GTTGAGTTGTAGTTTGATTTTGAGTATTATTTTTGTGAGAAGCC	35
141	vas-miR-98																	GTGGCTCGGACTTCACTGCAACTTCCCACCTCCTTCCTCCCCAACCTCTCTCTCTCTCTCTCTCTCTCTCTCTCTCTCTCTCTCTTCCTACATGACCCTTTCGCAGTAAAATAACCTTGCTGATTATAACAAGATTGGTGTCTCAATTCTTCTTCAGGATTTGACTCAAAAAGAACTTCTGAAGGAACTTGAGTAGGGGTCATTTCCTTGAGTTTTCTTAGTCTTTGGGATAAGAGATGGTTGCAGAATCGTGGTTTCGCAGTCTATGGAAACCTCAACGAAAACATGAGGGTGGGAATGAGGCAGTCATTGGAGTATTGGCGTTTGAAGTAGCAAGTTTAATGTCGAAGCTTATTTATCTCTGGAAATCTTTGAGTGATAAGCATGTTGTTAAGTTGA…	594	4.5	1	0.034	PRUPE_ppa003182mg	GGCGTTGATCCATATGGGTGGCAATTTACGGGCAGGAAGATGGA	4
142																		TCCTAACAAAATTATCCAGACTTGCGTTGCACAACCAACCTAGTCCCGTCTCTCTCTCTCTCTCTCTCTCTCTCTCTCTAGAAATGACAACACTACTCCCTCCTCTTCTCACACTCCTCACCACCTTCCTCCTCTCTCTCTCCTCCCTCTTCACCCCCTCCCTCTCCTCCACCTCCTCCTTTGTCTACGGCGGCTGCTCGCAAACCAAGTACCCACCAAACTCGCCCTACGAGTCCAACCTCGGCTCGCTCCTCACCTCCCTTGTCAACTCAGCCACCTACTCCTCCTACGACAAGTTCACCGTCATGGCCTCGAGCCCACAAGACGTAATCTACGGCCTCTACCAGTGCCGGGCCGACCTCTCCATGCCCGACTGCGCCACCTGCGTCGCCCGCTCGG…	24	3	1	0.034	pectinesterase	GCGTTGCACAACCAACCTAGTCCCGTCTCTCTCTCTCTCTCTCT	2
