# Supplementary material for: Identification of Blueberry miRNAs and Their Targets Based on High-Throughput Sequencing and Degradome Analyses
Source: Int J Mol Sci. 2018 Mar 26;19(4):983. doi: 10.3390/ijms19040983 (PMC5979386; doi:10.3390/ijms19040983)
Supplement: Supplementary file 1 [file ijms-19-00983-s001.zip › ijms-260334-supplementary/Table S5.xlsx]

## Sheet: Table S5
Table S5 MiRNAs comparison among current study, Yue’s study and Hou’s study.
No.	miRNA name	sequence	Shared with Yue's	Shared with Hou's
miRNAs with no mismatch to miRNAs published by Yue or Hou.
1	vas-miR390a-5p	AAGCTCAGGAGGGATAGCGCC	√	√
2	vas-miR172a	AGAATCTTGATGATGCTGCAT		√
3	vas-miR393a-3p	ATCATGCTATCCCTTTGGATT	√
4	vas-miR165a-5p	GGAATGCTGTCTGGTTCGAGG		√
5	vas-miR-28	GGGATGTTGTCTGGCTCGATG	√	√
6	vas-miR-54	GTTCACTAAAGCTGTGGAAAG		√
7	vas-miR894	GTTTCACGTCGGGTTCACCA	√
8	vas-miR162a-3p	TCGATAAACCTCTGCATCCAG		√
9	vas-miR166g-3p	TCGGACCAGGCTTCATTCCTC		√
10	vas-miR167a	TGAAGCTGCCAGCATGATCTGA		√
11	vas-miR535d	TGACGACGAGAGAGAGCACGC		√
12	vas-miR530a	TGCATTTGCACCTGCACCTGC	√
13	vas-miR2118	TTACCGACTCCACCCATACCTA		√
14	vas-miR403-3p	TTAGATTCACGCACAAACTCTG		√
15	vas-miR5077	TTCACGTCGGGTTCACCA		√
16	vas-miR396a-5p	TTCCACAGCTTTCTTGAACTG		√
17	vas-miR5059	TTCGTGCCTGGGCAGCACCACCA	√
18	vas-miR157a-5p	TTGACAGAAGATAGAGAGCAC		√
19	vas-miR394a	TTGGCATTCTGTCCACCTCC		√
miRNAs with at least a 18-nt overlap with miRNAs published by Yue and Hou.
1	miR7782-3p	ACCTGCTCTGATACCAATTGTGA		√
2	miR7984c-5p	AGGAACCAAACTTTATGGAACGGA	√
3	miR5049c	AGGGACACTTATTTTGGAACGGAG	√
4	miR-92	AGGGGTGACCTGAGATCACAT	√
5	miR393a-3p	ATCATGCTATCCCTTTGGATT		√
6	miR536	ATCTGTGTCGAAGCTGTGTGCATA		√
7	miR-3	CAAACCCAAAATCCACTCGAT	√	√
8	miR1436	CAAACTTTATGGGACGGAGGGAGT	√
9	miR5174c-3p	CAAACTTTGCGGGACGGAGGGAG	√
10	miR5175a	CAAGCAATTTGGAACGGAGGGAGT	√
11	miR5181-3p	CACTTATTTTGGAACGGAGGGAGT	√
12	miR169b	CAGCCAAGGATGATTTGCCGG	√
13	miR6478	CCGACTTTAGCTCAGTTGGTAG	√	√
14	miR7497	CGTGTGGACTGTCATATGTGGTTT	√
15	miR6149a	CTGCATACGCACCTGAATCGG		√
16	miR-45	GCTTTCTATCGTCGTCATGC		√
17	miR165a-5p	GGAATGCTGTCTGGTTCGAGG	√
18	miR-14	GTGCTCCCTATCGTCGTCATA	√	√
19	miR-35	GTGCTTTCTATCGTCGTCATA	√	√
20	miR894	GTTTCACGTCGGGTTCACCA		√
21	miR393b-5p	TCCAAAGGGATCGCATTGATTT		√
22	miR162a-3p	TCGATAAACCTCTGCATCCAG	√
23	miR168a-5p	TCGCTTGGTGCAGGTCGGGAA	√
24	miR165a-3p	TCGGACCAGGCTTCATCCCCC	√	√
25	miR166a	TCGGACCAGGCTTCATTCC		√
26	miR166g-3p	TCGGACCAGGCTTCATTCCTC	√
27	miR167a	TGAAGCTGCCAGCATGATCTGA	√
28	miR535d	TGACGACGAGAGAGAGCACGC	√
29	miR171a-3p	TGATTGAGCCGCGCCAATATC	√	√
30	miR171b	TGATTGAGCCGTGCCAATATC	√	√
31	miR160a-5p	TGCCTGGCTCCCTGTATGCCA		√
32	miR845	TGCTCTGATACCAATTGTTGG		√
33	miR164a	TGGAGAAGCAGGGCACGTGCA		√
34	miR5653	TGGGTTGGGTTTGAGTGGGTTGGC	√
35	miR5077	TTCACGTCGGGTTCACCA	√
36	miR396a-5p	TTCCACAGCTTTCTTGAACTG	√
37	miR-1	TTCTGGATGATGTGGATGATG	√	√
38	miR157a-5p	TTGACAGAAGATAGAGAGCAC	√
39	miR319a	TTGGACTGAAGGGAGCTCCCT	√	√
40	miR156	TTTGACGACGAGAGAGAGCAC	√	√
41	miR159a	TTTGGATTGAAGGGAGCTCTA	√	√
42	miR159b-3p	TTTGGATTGAAGGGAGCTCTT	√	√
